# Supplementary material for: Comparative Analysis of Traditional and Modern Fermentation for Xuecai and Correlations Between Volatile Flavor Compounds and Bacterial Community
Source: Front Microbiol. 2021 Apr 29;12:631054. doi: 10.3389/fmicb.2021.631054 (PMC8118120; doi:10.3389/fmicb.2021.631054)
Supplement: Supplementary file 2 [file Data_Sheet_2.xlsx]

## Sheet: Supplementary Table S1
Supplementary Table S1. Number of volatiles and total content of volatiles identified in traditional fermentation Xuecai (JX) and modern fermentation Xuecai (NB)
Samples	Number of volatiles	Total content (µg/Kg )
JX-1	43	694.9
JX-2	32	3484.66
JX-3	30	1054.45
JX-4	23	772.14
NB-1	29	696.85
NB-2	19	707.19
NB-3	44	855.67
NB-4	31	855.49
NB-5	21	2181.18
average	30	1255.84

## Sheet: Supplementary Table S2
Supplementary Table S2. Contents (µg/kg ) of identified volatiles in traditional fermentation Xuecai (JX) and modern fermentation Xuecai (NB)
Code	CAS No	Compounds	Content (µg/Kg ) of JX					Content (µg/Kg ) of NB
			JX-1	JX-2	JX-3	JX-4	average of JX	NB-1	NB-2	NB-3	NB-4	NB-5	average of NB
Esters
E1	141-78-6	Ethyl acetate	39.31	20.06	77.44	8.46	36.3175	7.9	9.16	10.24	0	0	5.46
E2	109-60-4	Propyl acetate	2.13	78.11	0	0	20.06	0	0	9.03	6.54	10.82	5.278
E3	623-42-7	Methyl butyrate	0	15.53	6.48	0	5.5025	0	0	0	0	0	0
E4	97-62-1	Ethyl isobutyrate	121	0	0	0	30.25	0	0	13.4	11.93	0	5.066
E5	105-54-4	Ethyl butyrate	0	53.69	9.43	0	15.78	0	0	0	0	0	0
E6	123-86-4	Butyl acetate	12.14	12.86	8.19	0	8.2975	10.62	0	0	0	0	2.124
E7	56601-42-4	Cyclopropyl isothiocyanate	0	0	0	6.02	1.505	0	0	0	0	194.35	38.87
E8	123-92-2	Isoamyl acetate	1.87	0	0	0	0.4675	0	0	0	0	0	0
E9	057-06-7	Allyl isothiocyanate	23.3	68.19	23.24	0	28.6825	76.69	26.43	55.17	17.49	1399.05	314.966
E10	591-81-1	4-Hydroxybutyric acid	1.35	0	0	0	0.3375	9.18	0	0	0	0	1.836
E11	592-82-5	Butyl isothiocyanate	0	0	0	0	0	0	0	0	0	33.5	6.7
E12	591-82-2	Isobutyl isothiocyanate	0	0	0	0	0	0	0	0	0	16.68	3.336
E13	10348-47-7	ethyl 2-hydroxy-4-methylvalerate	7.52	16.62	0	0	6.035	6.76	0	2.91	6.34	9.91	5.184
E14	108-84-9	1,3-dimethylbutyl acetate	41.73	149.89	45.48	136.63	93.4325	34.81	38.36	48.63	46.99	29.37	39.632
E15	103-45-7	Phenethyl acetate	3.85	0	0	0	0.9625	1.52	5.89	0	0	0	1.482
E16	628-97-7	Palmitic acid ethyl ester	1.75	0	0	0	0.4375	0.93	0	2.75	0	0	0.736
		Subtotal	255.95	414.95	170.26	151.11	248.067	148.41	79.84	142.13	89.29	1693.68	430.67
		Subtotal (%)	0.368326	0.119079	0.161468	0.195703	0.211144	0.212973	0.112898	0.166104	0.104373	0.776497	0.274569
Aldehydes
L1	110-62-3	Valeraldehyde	1.72	9.71	2.79	10.48	6.175	0	0	5.83	4.58	0	2.082
L2	66-25-1	Hexanal	0	0	0	0	0	0	0	2.38	6.77	0	1.83
L3	098-01-1	Furfural	0	0	0	24.25	6.0625	0	0	5.72	0	0	1.144
L4	3268-49-3	3-(Methylthio)propionaldehyde	1.28	0	0	0	0.32	0	0	2.07	3.42	0	1.098
L5	100-52-7	Benzaldehyde	25.76	122.25	22.59	28.61	49.8025	30.56	22.21	50.56	27.17	64.36	38.972
L6	122-78-1	Phenylacetaldehyde	7.16	33.01	12.14	9.37	15.42	0	14.53	11.94	9.59	0	7.212
L7	124-19-6	1-Nonanal	2.95	0	0	0	0.7375	3.65	0	0	0	0	0.73
L8	5779-94-2	2,5-Dimethylbenzaldehyde	3.26	0	0	0	0.815	0	0	3.18	0	0	0.636
L9	432-25-7	Beta-cyclocitral	1.68	0	0	0	0.42	0	0	5.82	3.74	0	1.912
L10	4411-89-6	2-phenyl-2-butenal	0	0	0	18.96	4.74	0	0	0	0	18.19	3.638
L11	4951-40-0	3-(2,6,6-trimethyl-1-cyclohexen-1-yl)acrylaldehyde	26.57	41.29	13.86	15.17	24.2225	14.25	0	4.78	0	0	3.806
		Subtotal	70.38	206.26	51.38	106.84	108.715	48.46	36.74	92.28	55.27	82.55	63.06
		Subtotal (%)	0.101281	0.0591909	0.0487268	0.138369	0.0868918	0.0695415	0.0519521	0.107845	0.0646062	0.0378465	0.0663583
Alcohols
A1	64-17-5	Ethanol	29.56	116.62	26.43	87.39	65	42.08	21.69	19.75	25.53	12.95	24.4
A2	71-23-8	1-Propanol	3.36	0	0	0	0.84	0	0	0	0	0	0
A3	78-92-2	2-Butanol	1.96	0	0	0	0.49	0	0	0	0	0	0
A4	71-36-3	1-Butanol	0	129.25	228.95	0	89.55	0	0	0	0	0	0
A5	123-51-3	3-Methyl-1-butano	5.16	0	0	8.22	3.345	0	0	10.39	0	0	2.078
A6	71-41-0	1-Pentanol	0	22.95	30.53	0	13.37	0	0	3.52	3.34	0	1.372
A7	1576-95-0	Cis-2-penten-1-ol	0	0	0	0	0	0	0	11.79	22.59	24.88	11.852
A8	565-60-6	3-methyl-2-pentanol	0	0	0	0	0	4.27	0	0	0	0	0.854
A9	544-12-7	Trans-3-hexen-1-ol	0	0	0	0	0	4.46	0	0	0	0	0.892
A10	928-96-1	Cis-3-hexen-1-ol	0	0	0	0	0	0	0	9.75	12.7	45.1	13.51
A11	98-00-0	Furfuryl alcohol	0	0	0	0	0	0	6.52	0	0	0	1.304
A12	111-27-3	1-Hexanol	0	17.24	18.48	0	8.93	0	0	0	0	0	0
A13	505-10-2	3-Methylthiopropanol	0	0	0	0	0	0	0	4.3	1.36	0	1.132
A14	104-76-7	2-Ethylhexanol	7.4	0	0	0	1.85	4.31	0	0	0	0	0.862
A15	98-85-1	DL-1-Phenethylalcohol	6.83	44.34	11.05	8.41	17.6575	20.54	6.63	11.4	9.49	7.82	11.176
A16	5337-72-4	2,6-dimethylcyclohexanol	0	0	0	0	0	0	0	6.05	0	0	1.21
A17	060-12-8	Phenethyl alcohol	72.41	245.17	77.78	57.01	113.093	93.63	56.19	100.38	57.78	81.87	77.97
A18	122-97-4	3-Phenyl-1-propanol	0	0	58.79	0	14.6975	0	0	0	0	0	0
		Subtotal	126.68	575.57	452.01	161.03	328.822	169.29	91.03	177.33	132.79	172.62	148.612
		Subtotal (%)	0.1823	0.165172	0.428669	0.20855	0.246173	0.242936	0.128721	0.207241	0.155221	0.0791406	0.162652
Ketones
K1	1629-58-9	Ethyl vinyl ketone	0	0	0	0	0	0	0	7.54	11.96	14.67	6.834
K2	N/A	Oxime-, methoxy-phenyl	26.93	56.97	0	0	20.975	0	0	0	0	0	0
K3	110-93-0	6-Methyl-5-hepten-2-one	4.54	0	0	0	1.135	0	0	3.58	6.78	0	2.072
K4	3879-26-3	Nerylacetone	0.91	0	0	0	0.2275	0	0	0	0	0	0
K5	79-77-6	β-Lonone	1.13	0	0	0	0.2825	0	0	14.8	10.33	10.41	7.108
K6	532-65-0	ar-turmerone	0	80.35	16.1	0	24.1125	0	0	0	0	0	0
K7	180315-67-7	tumerone	0	27.21	5.04	0	8.0625	0	0	0	0	0	0
K8	87440-60-6	Curlone	0	21.49	4.5	0	6.4975	0	0	0	0	0	0
		Subtotal	33.51	186.02	25.64	0	61.2925	0	0	25.92	29.07	25.08	16.014
		Subtotal (%)	0.0482228	0.0533825	0.024316	0	0.0314803	0	0	0.0302921	0.0339805	0.0114984	0.0151542
Acids
C1	124-07-2	Octanoic acid	4.49	0	0	0	1.1225	0	0	5.88	0	0	1.176
C2	142-62-1	Hexanoic acid	2.32	9.54	8.14	9.39	7.3475	3.2	5.43	27.21	24.49	29.47	17.96
		Subtotal	6.81	9.54	8.14	9.39	8.47	3.2	5.43	33.09	24.49	29.47	19.136
		Subtotal (%)	0.00979997	0.00273771	0.00771966	0.012161	0.00810459	0.00459209	0.00767828	0.0386715	0.0286269	0.013511	0.0186159
Nitriles
N1	109-75-1	3-Butenenitrile	8.61	155.92	15.81	57.76	59.525	45.31	210.63	59.02	150.7	80.67	109.266
N2	140-29-4	Benzeneacetonitrile	0	0	0	0	0	0	0	3.76	0	0	0.752
N3	645-59-0	3-phenylpropionitrile	0	636.58	100.9	200.16	234.41	144.48	185.97	156.91	295.47	79.83	172.532
		Subtotal	8.61	792.5	116.71	257.92	293.935	189.79	396.6	219.69	446.17	160.5	282.55
		Subtotal (%)	0.0123903	0.227425	0.110683	0.334033	0.171133	0.272354	0.560811	0.256746	0.521537	0.073584	0.337007
Alkenes
AL1	26456-76-8	3,5,5-Trimethyl-2-hexene	0	0	0	0	0	0	0	5.18	3.88	0	1.812
AL2	644-30-4	α-curcumene	0	222.89	40.33	0	65.805	0	0	0	0	0	0
AL3	495-60-3	α-Zingiberene	0	67.92	8.28	7.76	20.99	0	0	0	0	0	0
AL4	495-61-4	β-bisabolene	0	35.75	4.64	6.07	11.615	0	0	0	0	0	0
AL5	20307-83-9	β-sesquiphellandrene	0	120.69	19.69	0	35.095	0	0	0	0	0	0
		Subtotal	0	447.25	72.94	13.83	133.505	0	0	5.18	3.88	0	1.812
		Subtotal (%)	0	0.128348	0.0691735	0.0179113	0.0538583	0	0	0.00605374	0.00453541	0	0.00211783
Phenols
P1	108-95-2	Phenol	0	86.97	62.56	7.31	39.21	0	0	16.48	0	0	3.296
P2	106-44-5	4-hydroxytoluene	4.9	744.13	47.98	24.63	205.41	10.25	0	25.34	2.18	0	7.554
P3	123-07-9	4-Ethylphenol	69.97	0	0	13.42	20.8475	44.26	0	28.83	0	0	14.618
P4	1195-09-1	2-methoxy-5-methylphenol	1.73	0	0	0	0.4325	0	0	2.41	0	0	0.482
P5	2785-89-9	4-Ethyl-2-methoxyphenol	42.96	0	0	8.85	12.9525	22.01	0	36.36	9.16	0	13.506
P6	7786-61-0	4-Hydroxy-3-methoxystyrene	3.96	21.47	46.83	17.81	22.5175	34.5	9.59	32.4	28.18	5.63	22.06
P7	96-76-4	2,4-Di-tert-butylphenol	3.84	0	0	0	0.96	3.96	0	1.98	1.7	0	1.528
		Subtotal	127.36	852.57	157.37	72.02	302.33	114.98	9.59	143.8	41.22	5.63	63.044
		Subtotal (%)	0.183278	0.244664	0.149244	0.0932732	0.167615	0.165	0.0135607	0.168055	0.0481829	0.00258117	0.079476
Others
O1	624-92-0	Dimethyl disulfide	0	0	0	0	0	11.05	24.91	0	0	0	7.192
O2	106-42-3	P-xylene	1.38	0	0	0	0.345	3.76	0	0	0	0	0.752
O3	111-76-2	2-Butoxyethanol	0.18	0	0	0	0.045	3.89	17.09	4.41	3.02	0	5.682
O4	3658-80-8	Dimethyl trisulfide	0	0	0	0	0	0	19.77	0	0	0	3.954
O5	3238-55-9	2-Propionylpyridine	0	0	0	0	0	0	12.15	0	0	0	2.43
O6	496-16-2	2,3-Dihydrobenzofuran	58.37	0	0	0	14.5925	0	0	3.2	30.29	11.65	9.028
O7	1014-60-4	1,3-di-tert-butylbenzene	5.67	0	0	0	1.4175	4.02	14.04	8.64	0	0	5.34
		Subtotal	65.6	0	0	0	16.4	22.72	87.96	16.25	33.31	11.65	34.378
		Subtotal (%)	0.0944021	0	0	0	0.0236005	0.0326039	0.12438	0.018991	0.0389367	0.00534115	0.0440505

## Sheet: Supplementary Table S3
Supplementary Table S3. p[1], p(corr)[1] and VIPpred for volatile compounds
Code	p[1]	p(corr)[1]	VIPpred
E1	-0.202717	-0.685316	1.2056
E2	-0.0782808	-0.262995	0.465553
E4	-0.165911	-0.444387	0.98671
E6	-0.109922	-0.762749	0.653732
E9	0.691239	0.546654	4.11095
E13	-0.0135339	-0.0968573	0.0804893
E14	-0.186265	-0.464661	1.10776
E15	0.00552402	0.0632267	0.0328526
E16	-0.0115551	-0.193632	0.0687208
L1	-0.0497085	-0.41536	0.295628
L4	0.0147319	0.222144	0.0876141
L5	-0.0393203	-0.116012	0.233847
L6	-0.0706715	-0.3818	0.420299
L9	0.0151228	0.174368	0.0899388
L11	-0.186037	-0.838966	1.1064
A1	-0.185486	-0.525589	1.10313
A5	-0.0295814	-0.24424	0.175927
A6	-0.102409	-0.507042	0.60905
A7	0.140966	0.734621	0.838358
A10	0.155368	0.678251	0.92401
A15	-0.0767815	-0.372097	0.456637
A17	-0.167226	-0.367135	0.994528
K1	0.106515	0.735188	0.633471
K3	0.00774609	0.0807917	0.0460677
K5	0.0839541	0.579155	0.499294
C2	0.124382	0.640568	0.739727
N1	0.260121	0.526051	1.547
N3	-0.0945279	-0.117737	0.562178
AL3	-0.120932	-0.432507	0.719211
AL4	-0.0905067	-0.446176	0.538263
P1	-0.185506	-0.548646	1.10325
P2	-0.365257	-0.394624	2.17227
P3	-0.133307	-0.446517	0.792807
P5	-0.0762803	-0.314836	0.453656
P6	-0.0511079	-0.226337	0.30395
P7	-0.0163844	-0.213192	0.0974419
O3	0.0676169	0.484854	0.402133
O6	-0.0457893	-0.171646	0.272319
O7	0.0308741	0.231851	0.183615
For interpretation of the code, the reader is referred to Supplementary Table S3.

## Sheet: Supplementary Table S4
Table S4 The relative abundance (%) of bacterial community in traditional fermentation Xuecai (JX) and modern fermentation Xuecai (NB) at phylum, genus and species level
	JX-1	JX-2	JX-3	JX-4	average of JX	NB-1	NB-2	NB-3	NB-4	NB-5	average of NB
p__Acidobacteria	2.39294e-05	0.000126051	0.000186533	0.00760517	0.00198542	0.000928333	0.00210978	0.000129899	0.0017638	5.73869e-05	0.000997839
p__Actinobacteria	0.00114268	0.0126518	0.0034634	0.0677705	0.0212571	0.0111558	0.0563825	0.0121605	0.0152905	0.0155939	0.0221166
p__Armatimonadetes	0	0	0	0.000100533	2.51333e-05	0	9.75091e-05	0	7.58351e-06	0	2.10185e-05
p__BRC1	0	0	7.26343e-06	6.90914e-05	1.90887e-05	9.16531e-06	8.63999e-05	6.75406e-06	0	1.61525e-05	2.36944e-05
p__Bacteroidetes	0.0170883	0.0199349	0.0137706	0.0598196	0.0276533	0.0202679	0.105077	0.146993	0.0357231	0.0326228	0.0681367
p__Chlamydiae	0	1.84155e-05	3.37442e-05	4.46276e-05	2.41968e-05	8.03281e-05	0.000972245	4.55753e-05	0.000211511	0	0.000261932
p__Chloroflexi	3.78212e-05	0.000928845	0.000349786	0.0097138	0.00275756	0.00186142	0.00477676	0.000192601	0.00166227	0.000300281	0.00175867
p__Cloacimonetes	0	0	0	4.48072e-05	1.12018e-05	7.54745e-06	0	0	0	0	1.50949e-06
p__Cyanobacteria	6.69234e-05	0.071137	0.00137489	0.00200403	0.0186457	0.0112366	0.0150441	0.000150577	0.000418133	0.000538307	0.00547756
p__Dadabacteria	0	0	0	0.000243375	6.08438e-05	2.58781e-05	2.89164e-05	0	4.09769e-05	7.22314e-06	2.05989e-05
p__Deferribacteres	0	0	0	0.000219649	5.49122e-05	0	0	1.56936e-05	0	0	3.13872e-06
p__Deinococcus-Thermus	4.43715e-05	0.00019643	0.000165133	0.000164228	0.000142541	0.000331786	0.000494435	2.7769e-05	0.00011286	0.000595079	0.000312386
p__Dependentiae	8.71893e-06	9.76083e-05	0.000105686	4.29728e-05	6.37466e-05	0	0	2.70163e-05	0	0	5.40325e-06
p__Entotheonellaeota	0	0	0	1.92467e-05	4.81167e-06	0	2.89164e-05	0	7.58351e-06	9.31906e-06	9.16379e-06
p__Epsilonbacteraeota	0.00468662	0.000800031	0.00219365	0.120448	0.0320321	0.000918717	0.00222021	0.00250483	0.000189332	0	0.00116662
p__FBP	0	0	8.90623e-06	0	2.22656e-06	0	1.74579e-05	0	9.11319e-06	0	5.31423e-06
p__Firmicutes	0.462332	0.389492	0.0562157	0.0993748	0.251854	0.860134	0.411325	0.0426953	0.796396	0.806608	0.583432
p__Fusobacteria	5.8322e-06	0.00254057	0.00049168	0.000800041	0.000959532	0.000344021	4.80561e-05	2.24477e-05	6.09021e-05	0	9.50853e-05
p__Gemmatimonadetes	5.8322e-06	9.5824e-06	2.38221e-05	0.00117097	0.000302551	0.000248081	0.000913708	3.66358e-05	0.000185701	2.50819e-05	0.000281841
p__Halanaerobiaeota	0.465502	0.20925	0.435005	0.0539368	0.290923	0.0009727	0.0110107	0.200676	0.000393277	0	0.0426106
p__Hydrogenedentes	0	0	8.27931e-06	0	2.06983e-06	0	0	4.09339e-05	2.5979e-05	0	1.33826e-05
p__Kiritimatiellaeota	0	0	0	3.42667e-05	8.56667e-06	9.16531e-06	0	0	0	0	1.83306e-06
p__Latescibacteria	0	0	0	9.63066e-05	2.40767e-05	0	0	8.18679e-06	1.5167e-05	0	4.67076e-06
p__Lentisphaerae	0	0	0	7.65019e-05	1.91255e-05	0	0	0	0	0	0
p__Nitrospinae	0	0	0	3.57419e-05	8.93547e-06	7.54745e-06	0	0	0	0	1.50949e-06
p__Nitrospirae	0	0	0	0.000197651	4.94127e-05	0	4.63743e-05	1.49409e-05	5.78427e-05	0	2.38316e-05
p__Patescibacteria	0.000132821	7.32556e-05	2.54648e-05	0.000655438	0.000221745	9.76079e-05	0.000120332	5.16494e-05	8.6478e-05	0.000161369	0.000103487
p__Planctomycetes	0	2.79979e-05	4.22614e-05	0.000767016	0.000209319	7.87683e-05	0.000242754	1.35081e-05	0.000106806	0	8.83674e-05
p__Proteobacteria	0.0474827	0.289902	0.484141	0.564837	0.346591	0.0906712	0.387075	0.593417	0.145751	0.142284	0.27184
p__Rokubacteria	0	0	0	0.000401343	0.000100336	3.50434e-05	0.000154643	3.88213e-05	0.000304381	1.78587e-05	0.00011015
p__Spirochaetes	0.000193971	0.000954519	0.000432233	0.00324377	0.00120612	8.74499e-05	0.000134363	0.000103372	0	0	6.50368e-05
p__Synergistetes	0.000101799	0.000467188	0.000677154	0.00307448	0.00108016	3.18077e-05	0.000132681	4.20299e-05	1.66967e-05	0	4.4643e-05
p__Tenericutes	0.000498738	0.000514134	0.000556511	0.000565552	0.000533734	5.12724e-05	0.000180801	9.97535e-05	9.11319e-06	0	6.8188e-05
p__Thermotogae	2.45888e-05	5.36461e-05	0.00022458	0.00173501	0.000509457	9.73236e-06	3.52651e-05	6.75406e-06	0	0	1.03503e-05
p__Verrucomicrobia	5.8322e-06	4.53593e-05	5.05407e-05	0.000375098	0.000119207	0.000211644	0.000942689	0.000478135	0.000896809	7.68044e-05	0.000521216
p__WPS-2	0	0	8.90623e-06	5.79928e-05	1.67248e-05	1.88977e-05	6.99253e-05	0	0	0	1.77646e-05
p__WS2	0	0	0	2.79529e-05	6.98822e-06	0	0	0	0	0	0
p__WS4	1.16644e-05	0	0	1.92467e-05	7.72777e-06	0	0	0	0	0	0
p__unclassified_k__norank_d__Bacteria	0.000602617	0.000778651	0.000437098	0.000207021	0.000506347	0.000167186	0.000232127	0	0.000257142	0.00108631	0.000348553
g__1174-901-12	5.8322e-06	0	2.38221e-05	2.53809e-05	1.37588e-05	9.16531e-06	1.076e-05	0	0	0	3.98506e-06
g__966-1	0	0	0	0	0	0	9.0782e-06	0	0	0	1.81564e-06
g__ADurb.Bin063-1	0	0	0	5.59057e-05	1.39764e-05	7.54745e-06	3.63128e-05	0	0	0	8.77205e-06
g__AKIW659	0	1.7463e-05	5.09297e-05	2.79529e-05	2.40864e-05	0.000119741	1.98382e-05	0	0	0	2.79159e-05
g__AKYG587	0	0	0	3.59214e-05	8.98036e-06	0	2.85672e-05	0	0	0	5.71343e-06
g__Acetoanaerobium	0	2.70454e-05	0	0	6.76134e-06	9.73236e-06	0	0	0	0	1.94647e-06
g__Acetobacter	0	0	8.90623e-06	0	2.22656e-06	0	0	0	0	0	0
g__Acetonema	0	0	0	7.96857e-06	1.99214e-06	0	0	0	0	0	0
g__Acholeplasma	0.000107983	0	0	0	2.69957e-05	1.72798e-05	0	6.75406e-06	0	0	4.80678e-06
g__Achromobacter	0	0	0	0	0	0	3.05982e-05	0	1.0812e-05	7.69519e-05	2.36724e-05
g__Acidibacter	0	0	0	0	0	0	1.98382e-05	8.18679e-06	1.5167e-05	0	8.6384e-06
g__Acidihalobacter	0	0	0	1.75919e-05	4.39798e-06	0	0	0	0	0	0
g__Acidipropionibacterium	0	7.04614e-05	2.54648e-05	0.000280015	9.39852e-05	0	0	1.49409e-05	0	0	2.98817e-06
g__Acidobacterium	0	0	0	3.75762e-05	9.39405e-06	0	0	0	0	0	0
g__Acidocella	0	0	0	7.96857e-06	1.99214e-06	0	0	0	0	0	0
g__Acidothermus	0	0	0	0	0	1.83306e-05	0	0	0	0	3.66613e-06
g__Acidovorax	0	3.74787e-05	0	9.62334e-06	1.17755e-05	0	7.43074e-05	0.000101041	0.000115347	0	5.8139e-05
g__Acinetobacter	0	3.66278e-05	5.09297e-05	0.000367814	0.000113843	0.000457941	0.000585781	0.00124905	0.00162231	0.00110002	0.00100302
g__Actinoallomurus	0	0	0	0	0	1.67128e-05	0	0	0	0	3.34255e-06
g__Actinocorallia	0	0	0	1.66747e-05	4.16869e-06	0	0	0	0	0	0
g__Actinomyces	2.03833e-05	7.08044e-05	0.000128578	0	5.49414e-05	0	0	0	9.11319e-06	0	1.82264e-06
g__Actinomycetospora	5.8322e-06	2.78963e-05	0	2.887e-05	1.56496e-05	4.31579e-05	0.000110905	8.18679e-06	0	0	3.24499e-05
g__Actinoplanes	0	0	0	9.62334e-06	2.40584e-06	0	0	0	0	0	0
g__Actinopolymorpha	0	0	0	9.62334e-06	2.40584e-06	0	1.98382e-05	0	0	0	3.96764e-06
g__Actinopolyspora	0	3.57769e-05	1.71855e-05	7.96857e-06	1.52327e-05	2.91971e-05	0	0	0	0	5.83942e-06
g__Acuticoccus	0	0	0	3.50043e-05	8.75107e-06	9.16531e-06	0	0	0	0	1.83306e-06
g__Adhaeribacter	0	8.73149e-06	0	0.000211122	5.49635e-05	7.54745e-06	6.21505e-05	6.75406e-06	1.83955e-05	0	1.89695e-05
g__Aequorivita	0	8.83306e-06	0	0.00101638	0.000256303	6.19975e-05	0	8.18679e-06	1.0812e-05	0	1.61993e-05
g__Aerococcus	0	0.00181195	0.000222785	0.00219157	0.00105658	0.000374143	0.000142108	2.1015e-05	0	5.01637e-05	0.000117486
g__Aeromicrobium	0	0	0	7.96857e-06	1.99214e-06	0	2.65361e-05	0	0	1.86381e-05	9.03485e-06
g__Aeromonas	0	9.79514e-05	2.48379e-05	6.13024e-05	4.60229e-05	1.88977e-05	1.78072e-05	0.000145593	3.35625e-05	0.000366753	0.000116523
g__Agaricicola	0	0	0	0	0	0	0.00103322	1.42609e-05	7.58351e-06	0	0.000211013
g__Agathobacter	0	0	0	0	0	6.41572e-05	0	0	0	0	1.28314e-05
g__Aggregatibacter	0	8.73149e-06	0	0	2.18287e-06	0	0	0	0	0	0
g__Agromyces	0	2.87472e-05	0	7.01881e-05	2.47338e-05	7.34058e-05	0.00108044	0.000123218	0.000205007	8.45647e-05	0.000313327
g__Aidingimonas	8.71893e-06	8.83306e-06	0	0	4.388e-06	0	0	3.74613e-05	0	0	7.49227e-06
g__Akkermansia	0	0	0	0	0	9.16531e-06	0	0	0	0	1.83306e-06
g__Albirhodobacter	0	1.84155e-05	0	7.79771e-05	2.40981e-05	7.54745e-06	9.0782e-06	0.00179165	0	0	0.000361654
g__Alcaligenes	0	0	0	8.70618e-06	2.17654e-06	9.16531e-06	0.000104906	0.000654046	1.66967e-05	0.000558972	0.000268757
g__Alcanivorax	0.000690498	7.01566e-05	8.27931e-06	0.00519645	0.00149134	3.34255e-05	2.61869e-05	0.000450386	1.66967e-05	0	0.000105339
g__Algoriella	0	0	0	0	0	8.04695e-05	0	0.00162464	0.000141391	0	0.000369301
g__Algoriphagus	0	0	0	6.36947e-05	1.59237e-05	6.04377e-05	9.30979e-05	0.000872091	0.000110758	6.10416e-05	0.000239485
g__Alicyclobacillus	5.8322e-06	0	8.27931e-06	0.000184266	4.95944e-05	3.34255e-05	1.98382e-05	0	0	0	1.06527e-05
g__Aliidiomarina	0	0	0	3.68386e-05	9.20965e-06	0	0	0	0	0	0
g__Aliifodinibius	0.000155549	0.00251477	0.000434417	1.74124e-05	0.000780537	4.53428e-05	0	0.000327533	0	0	7.45751e-05
g__Alishewanella	0	0	0	0	0	0	7.96084e-05	8.18679e-06	0	0	1.7559e-05
g__Alistipes	0	0	0	0	0	9.16531e-06	0	0	0	0	1.83306e-06
g__Aliterella_CENA595	5.8322e-06	2.87472e-05	0	0	8.64485e-06	1.83306e-05	3.76454e-05	0	7.58351e-06	0	1.27119e-05
g__Alkalibacillus	1.45511e-05	0.000698816	0.000112495	0.00230949	0.000783837	4.4292e-05	0	0.000547129	0	0	0.000118284
g__Alkalibacter	0.000105345	0.000116227	5.71772e-05	8.94348e-05	9.20461e-05	0	2.65361e-05	7.50683e-06	0	0	6.8086e-06
g__Alkalibacterium	8.71893e-06	0.000414723	0.00219055	0.00499133	0.00190133	0.000242202	8.26871e-05	1.35081e-05	0	0	6.76794e-05
g__Alkaliflexus	0	2.6296e-05	8.90623e-06	8.70618e-06	1.09771e-05	0	0	6.75406e-06	0	0	1.35081e-06
g__Alkaliphilus	6.01239e-05	5.25921e-05	0.000117013	6.22195e-05	7.29872e-05	3.50434e-05	3.59636e-05	2.16949e-05	0	8.92937e-06	2.03263e-05
g__Alkalispirochaeta	0	9.5824e-06	1.61697e-05	3.33495e-05	1.47754e-05	0	0	8.18679e-06	0	0	1.63736e-06
g__Alkanindiges	0	8.73149e-06	0	0	2.18287e-06	4.85204e-05	2.72346e-05	9.5792e-05	5.46143e-05	0	4.52323e-05
g__Alloprevotella	5.8322e-06	9.5824e-06	8.27931e-06	0	5.92348e-06	9.16531e-06	0	0	1.99252e-05	0	5.8181e-06
g__Allorhizobium-Neorhizobium-Pararhizobium-Rhizobium	5.8322e-06	0.00118737	0.000100455	0.0145	0.0039484	0.00168655	0.0260819	0.00948228	0.00982639	0.00737466	0.0108904
g__Alsobacter	0	4.62102e-05	3.37442e-05	6.22195e-05	3.55435e-05	0.000107398	0.000397741	0	1.5167e-05	0	0.000104061
g__Altererythrobacter	0	9.5824e-06	1.78125e-05	9.8141e-05	3.1384e-05	2.64451e-05	0.000407052	0.000115301	0.000127624	7.6025e-05	0.000150489
g__Amaricoccus	0	8.73149e-06	0	0.000285358	7.35223e-05	0	0.00017312	0.000265872	0.000468774	3.64969e-05	0.000188853
g__Ammoniibacillus	0	0	1.65586e-05	8.70618e-06	6.3162e-06	0	0	0	0	0	0
g__Ammoniphilus	3.1989e-05	1.91648e-05	4.99138e-05	0.000276346	9.43534e-05	0.00011764	0.00012944	0	1.5167e-05	0	5.24493e-05
g__Amycolatopsis	0	0	0	3.35291e-05	8.38226e-06	0	0	0	0	0	0
g__Anaerobacterium	5.8322e-06	2.61945e-05	1.71855e-05	7.96319e-05	3.2211e-05	3.50434e-05	2.152e-05	0	1.0812e-05	0	1.34751e-05
g__Anaerococcus	0	0	0	6.29571e-05	1.57393e-05	0	8.72897e-06	0	0	0	1.74579e-06
g__Anaerocolumna	8.71893e-06	4.53593e-05	2.60918e-05	6.13024e-05	3.53681e-05	0	3.05982e-05	1.49409e-05	0	7.22314e-06	1.05524e-05
g__Anaerolinea	0	0	0	8.98133e-05	2.24533e-05	2.863e-05	0	0	0	0	5.72601e-06
g__Anaeromyxobacter	0	9.5824e-06	7.26343e-06	0.000252998	6.74611e-05	7.00868e-05	4.84053e-05	0	4.26757e-05	0	3.22336e-05
g__Anaerophaga	0.010062	0.00103366	0.00104825	0.00187317	0.00350426	0	0.0003118	0.000297016	1.0812e-05	0	0.000123926
g__Anaeroplasma	0	0	0	3.50043e-05	8.75107e-06	0	0	0	0	0	0
g__Anaerosalibacter	0	2.61945e-05	1.78125e-05	0	1.10017e-05	0	0	0	0	0	0
g__Anaerosinus	0	0	1.65586e-05	7.96857e-06	6.1318e-06	7.54745e-06	9.0782e-06	0	0	0	3.32513e-06
g__Anaerospora	0	0	8.27931e-06	0	2.06983e-06	0	8.72897e-06	0	0	0	1.74579e-06
g__Anaerostipes	0	0	0	0	0	9.16531e-06	0	0	0	0	1.83306e-06
g__Anaerovorax	0	8.73149e-06	1.65586e-05	1.75919e-05	1.07205e-05	1.67128e-05	2.65361e-05	0	0	0	8.64978e-06
g__Ancylobacter	0	0	0	1.83295e-05	4.58238e-06	0	1.076e-05	0	0	0	2.152e-06
g__Ancylothrix_8PC	0	0	0	0	0	1.72798e-05	0	0	0	0	3.45596e-06
g__Aneurinibacillus	0	0	8.27931e-06	0	2.06983e-06	0	0	0	0	0	0
g__Angustibacter	0	0	0	0	0	4.85204e-05	2.152e-05	0	0	0	1.40081e-05
g__Antricoccus	0	0	0	0	0	0	9.0782e-06	0	0	7.22314e-06	3.26027e-06
g__Aquabacterium	0	0	0	0	0	0.00010036	1.98382e-05	0.000156454	0.000259348	4.33303e-05	0.000115866
g__Aquipuribacter	0	1.84155e-05	0	2.72153e-05	1.14077e-05	2.42602e-05	7.29105e-05	3.59558e-05	7.58351e-06	8.92937e-06	2.99279e-05
g__Arcicella	0	0	0	0	0	1.88977e-05	0	0	0	0	3.77953e-06
g__Arcobacter	0.00419184	0.000535649	0.000719091	0.11784	0.0308216	0.000903622	0.00210499	0.00246669	0.000189332	0	0.00113293
g__Arcticibacter	0	0	0	0	0	0	0.000137156	6.75406e-06	0	0	2.87821e-05
g__Arenibacter	0	0	8.90623e-06	1.66747e-05	6.39524e-06	0	0	6.75406e-06	0	0	1.35081e-06
g__Arenimonas	0	8.73149e-06	4.92869e-05	0.000120392	4.46026e-05	4.47758e-05	6.52292e-05	0.000347331	0.000371805	4.20138e-05	0.000174231
g__Arhodomonas	1.74379e-05	0	8.90623e-06	9.62334e-06	8.99186e-06	0	0	0	0	0	0
g__Arsenicicoccus	0	0	8.90623e-06	0	2.22656e-06	9.73236e-06	0	0	0	0	1.94647e-06
g__Arthrobacter	0	0.000177811	0	9.62334e-06	4.68586e-05	7.54745e-06	8.72897e-06	2.7769e-05	0	0	8.80909e-06
g__Asticcacaulis	0	0	0	0	0	0	0.000112965	0	1.5167e-05	1.82484e-05	2.92761e-05
g__Atopostipes	2.74756e-05	0.000124006	2.4449e-05	0	4.39826e-05	7.54745e-06	1.81564e-05	3.67086e-05	9.11319e-06	0	1.43051e-05
g__Aureibacillus	0	8.73149e-06	0	0	2.18287e-06	9.73236e-06	0.000457684	0	0	5.39659e-05	0.000104276
g__Aureimonas	0	0.000550775	2.60918e-05	0.000477845	0.000263678	0.000654006	0.00522652	0.00027025	0.00108238	0.00464317	0.00237527
g__Azoarcus	0	1.76661e-05	8.90623e-06	0	6.64309e-06	7.54745e-06	1.076e-05	1.56936e-05	0	1.65422e-05	1.01086e-05
g__Azohydromonas	0	9.5824e-06	0	1.74124e-05	6.74869e-06	0	9.0782e-06	0	0	0	1.81564e-06
g__Azospirillum	0	0	0	4.62824e-05	1.15706e-05	3.72283e-05	2.89164e-05	0	0	0	1.32289e-05
g__Azotobacter	0	0	0	0.00364531	0.000911328	0	1.076e-05	4.48954e-05	0	7.56353e-05	2.62581e-05
g__BRH-c57	0	0	0	0.00325244	0.00081311	0	0	0	0	0	0
g__Bacillus	0.000336889	0.00415961	0.00124629	0.00715898	0.00322544	0.00165713	0.00781733	0.000214712	0.000521456	0.000268383	0.0020958
g__Bacteriovorax	0	1.91648e-05	0	0	4.7912e-06	0	3.02489e-05	2.32005e-05	3.50922e-05	0	1.77083e-05
g__Bacteroides	0	0.000380991	0.000123433	0.000529291	0.000258429	6.41572e-05	9.0782e-06	4.48954e-05	0	0	2.36262e-05
g__Baia	0	0	0	8.70618e-06	2.17654e-06	9.16531e-06	1.98382e-05	0	0	0	5.8007e-06
g__Balneola	0	0	0	2.61185e-05	6.52963e-06	0	0	0	0	0	0
g__Bdellovibrio	0	9.5824e-06	0	8.85176e-05	2.4525e-05	5.01383e-05	6.6911e-05	9.93374e-05	0.000164077	7.22314e-06	7.75373e-05
g__Belnapia	0	1.84155e-05	1.61697e-05	5.49886e-05	2.23934e-05	7.39148e-05	0.000203398	2.31276e-05	0.000107144	0	8.1517e-05
g__Bergeyella	0	0	0	0	0	0	0	7.349e-05	0	0	1.4698e-05
g__Bifidobacterium	0	0	0	0	0	3.66613e-05	0	0	0	0	7.33225e-06
g__Blastocatella	0	0	0	2.79529e-05	6.98822e-06	9.16531e-06	9.0782e-06	0	0	0	3.6487e-06
g__Blastococcus	0	6.63275e-05	8.27931e-06	6.22195e-05	3.42066e-05	9.49141e-05	0.000166707	8.18679e-06	5.92033e-05	4.88472e-05	7.55716e-05
g__Blautia	0	0	0	0	0	5.49919e-05	0	0	0	0	1.09984e-05
g__Bordetella	0	1.91648e-05	0	0.000115553	3.36795e-05	9.60482e-05	0.00078432	0.000922204	0.000244904	0.000611604	0.000531816
g__Bosea	0	9.24204e-05	8.90623e-06	0.000142769	6.10238e-05	5.34573e-05	0.000312301	0.000330284	0.000502441	0.000311323	0.000301961
g__Brachybacterium	2.33288e-05	0.00022157	9.88117e-05	0.000171333	0.000128761	0.000243961	0.000721012	0.000490422	4.87295e-05	0.00045453	0.000391731
g__Brachymonas	1.16644e-05	0	0	0	2.9161e-06	0	0	0	0	0	0
g__Bradymonas	0.000166905	7.17569e-05	3.27283e-05	0.00107644	0.000336958	7.54745e-06	2.61869e-05	5.02167e-05	0	0	1.67902e-05
g__Bradyrhizobium	0	5.66435e-05	1.71855e-05	6.92709e-05	3.5775e-05	5.07054e-05	0.000347311	8.18679e-06	0.000164818	2.67881e-05	0.000119562
g__Brassicibacter	0	1.75646e-05	0	1.59371e-05	8.37542e-06	0	8.72897e-06	0	0	0	1.74579e-06
g__Brevibacillus	1.45511e-05	1.7463e-05	8.27931e-06	0.000340274	9.51419e-05	4.47758e-05	0.000152263	2.8449e-05	3.50922e-05	8.92937e-06	5.39019e-05
g__Brevibacterium	6.46373e-05	0.000868576	0.000108107	0.00025557	0.000324223	0.000227165	0.000101128	3.73885e-05	9.11319e-06	0.00010872	9.67029e-05
g__Brevifollis	0	1.7463e-05	0	0	4.36574e-06	0	0	0	0	9.31906e-06	1.86381e-06
g__Brevundimonas	5.8322e-06	0.00170691	7.66325e-05	0.000657811	0.000611795	0.000872523	0.01035	0.00783134	0.00245148	0.00275838	0.00485275
g__Brochothrix	0	1.91648e-05	2.50759e-05	0	1.10602e-05	0	1.076e-05	4.70809e-05	0	0	1.15682e-05
g__Brumimicrobium	0.000369536	0.00729376	0.00450889	0.000946426	0.00327965	9.16531e-06	8.72897e-06	0.000165928	0	0	3.67644e-05
g__Bryobacter	0	0	0	0.00084429	0.000211073	8.1946e-05	0.00019365	8.18679e-06	1.66967e-05	0	6.0096e-05
g__Buchnera	0	1.83139e-05	2.54648e-05	3.6659e-05	2.01094e-05	0	4.36449e-05	0	0	0	8.72897e-06
g__Burkholderia-Caballeronia-Paraburkholderia	0	0	8.27931e-06	0	2.06983e-06	1.94647e-05	2.152e-05	0	7.58351e-06	0	9.71364e-06
g__Butyricicoccus	0	0	8.90623e-06	0	2.22656e-06	0	0	0	0	0	0
g__C1-B045	8.71893e-06	8.83306e-06	0	9.62334e-06	6.79383e-06	0	0	0	0	0	0
g__CENA533	0	0	0	0	0	9.16531e-06	3.59636e-05	0	0	0	9.02578e-06
g__CL500-29_marine_group	0	1.91648e-05	0	6.70581e-05	2.15557e-05	0.000116564	4.84053e-05	2.85218e-05	3.83207e-05	0	4.63623e-05
g__CL500-3	0	0	0	0	0	1.88977e-05	0	0	0	0	3.77953e-06
g__Caenimonas	0	0	0	0	0	7.54745e-06	8.50674e-05	6.65903e-05	8.09964e-05	7.22314e-06	4.94849e-05
g__Caenispirillum	0	8.83306e-06	0.000116775	0.000389327	0.000128734	0	0	0	0	0	0
g__Caldicoprobacter	0	8.73149e-06	3.56249e-05	0	1.10891e-05	0	0	0	0	0	0
g__Camelimonas	0	8.83306e-06	0	0	2.20827e-06	0	9.3127e-05	0	7.58351e-06	3.40112e-05	2.69444e-05
g__Candidatus_Alysiosphaera	0	0	0	0.000141851	3.54628e-05	2.74959e-05	9.17653e-05	6.75406e-06	0.000118745	1.61525e-05	5.21825e-05
g__Candidatus_Aquiluna	0	0	0	1.59371e-05	3.98429e-06	7.2355e-05	9.0782e-06	1.42609e-05	0	0	1.91388e-05
g__Candidatus_Berkiella	0	0	0	0	0	0	5.37999e-05	0	3.03341e-05	0	1.68268e-05
g__Candidatus_Chloroploca	0	0	0	7.16633e-05	1.79158e-05	9.16531e-06	9.0782e-06	0	0	0	3.6487e-06
g__Candidatus_Dichloromethanomonas	9.37831e-06	0	8.90623e-06	0	4.57113e-06	0	0	8.18679e-06	0	0	1.63736e-06
g__Candidatus_Entotheonella	0	0	0	9.62334e-06	2.40584e-06	0	2.89164e-05	0	0	0	5.78328e-06
g__Candidatus_Koribacter	0	1.91648e-05	2.48379e-05	9.01724e-05	3.35438e-05	7.87683e-05	9.0782e-06	0	0	0	1.75693e-05
g__Candidatus_Marispirochaeta	0	0	0	8.70618e-06	2.17654e-06	0	0	0	0	0	0
g__Candidatus_Megaira	0	0	0	8.70618e-06	2.17654e-06	3.56104e-05	3.22799e-05	0	0	0	1.35781e-05
g__Candidatus_Methylopumilus	0	0	0	0	0	7.54745e-06	0	0	0	0	1.50949e-06
g__Candidatus_Nucleicultrix	0	0	0	9.62334e-06	2.40584e-06	1.72798e-05	0	7.50683e-06	0	2.16694e-05	9.29121e-06
g__Candidatus_Ovatusbacter	0	0	0	0	0	0	5.6151e-05	0	2.27505e-05	0	1.57803e-05
g__Candidatus_Paracaedibacter	0	1.83139e-05	0	4.55448e-05	1.59647e-05	0	7.93527e-05	5.84035e-05	2.58099e-05	0	3.27132e-05
g__Candidatus_Protochlamydia	0	0	0	3.50043e-05	8.75107e-06	6.36154e-05	0.000771198	4.55753e-05	0.000168835	0	0.000209845
g__Candidatus_Rhabdochlamydia	0	0	0	0	0	0	0	0	2.27505e-05	0	4.55011e-06
g__Candidatus_Riegeria	0	0	8.90623e-06	0	2.22656e-06	0	0	0	0	0	0
g__Candidatus_Solibacter	0	3.50275e-05	9.4207e-05	0.000263718	9.82383e-05	0.000147321	5.37999e-05	0	7.58351e-06	0	4.17408e-05
g__Candidatus_Udaeobacter	0	0	0	9.62334e-06	2.40584e-06	0	0	0	0	0	0
g__Candidatus_Xiphinematobacter	0	0	0	3.68386e-05	9.20965e-06	0	1.076e-05	8.18679e-06	7.14801e-05	0	1.80854e-05
g__Caproiciproducens	0.000137495	0	0	0	3.43738e-05	0	0	0	0	0	0
g__Carboxylicivirga	0	0	0	0	0	7.54745e-06	0	0	0	0	1.50949e-06
g__Carnobacterium	5.8322e-06	6.33301e-05	0	0.000268557	8.44299e-05	3.61775e-05	1.9489e-05	0.000297821	1.5167e-05	0	7.37309e-05
g__Castellaniella	0	0	8.27931e-06	6.83538e-05	1.91583e-05	0	0	0	0	1.86381e-05	3.72762e-06
g__Celeribacter	0	1.7463e-05	0	0	4.36574e-06	0	0	0	0	0	0
g__Celerinatantimonas	0.000137744	0.00040749	0.000684093	0.0130686	0.00357447	7.98192e-05	5.23738e-05	0.000141513	9.93919e-05	0	7.46196e-05
g__Cellvibrio	0	0.000289822	8.90623e-06	2.79529e-05	8.16702e-05	3.93551e-05	0.00196214	0.00436913	0.000881689	0.00123926	0.00169831
g__Cerasicoccus	0	0	0	1.66747e-05	4.16869e-06	0	0	0	0	0	0
g__Cereibacter	0	2.79979e-05	0	0.000175021	5.07548e-05	9.73236e-06	8.5003e-05	0.00032423	0.000146254	8.92937e-06	0.00011483
g__Cesiribacter	0	0	0	0	0	7.54745e-06	8.72897e-06	0	0	0	3.25529e-06
g__Chiayiivirga	0	0	0	0	0	0	0	7.50683e-06	2.5979e-05	0	6.69717e-06
g__Chlorogloeopsis_PCC-7518	0	0	0	0	0	3.34255e-05	0	0	0	0	6.68511e-06
g__Chloronema	0	0	0	9.18272e-05	2.29568e-05	9.32962e-05	8.72897e-06	0	0	0	2.0405e-05
g__Christensenellaceae_R-7_group	0	0	8.27931e-06	0	2.06983e-06	2.74959e-05	1.076e-05	0	0	0	7.65118e-06
g__Chromohalobacter	0.00103843	0.000140415	5.9209e-05	0.00219665	0.000858676	0.000723859	9.0782e-06	0.100375	9.11319e-06	4.58159e-05	0.0202326
g__Chroococcidiopsis_PCC_7203	0	9.5824e-06	0	0	2.3956e-06	0	7.29105e-05	0	0	0	1.45821e-05
g__Chroococcidiopsis_SAG_2023	0	0	0	0	0	0	3.59636e-05	0	0	0	7.19271e-06
g__Chryseobacterium	5.8322e-06	0.000882495	8.3658e-05	0.00436647	0.00133461	0.00843957	0.0128597	0.010704	0.00819055	0.00293487	0.00862572
g__Chryseolinea	0	0	0	0	0	0	0	6.75406e-06	1.5167e-05	0	4.38422e-06
g__Chthoniobacter	0	0	8.27931e-06	0.000110157	2.9609e-05	7.67248e-05	0.000355725	4.55753e-05	0.000170872	0	0.00012978
g__Chthonobacter	5.8322e-06	0	0	6.31367e-05	1.72422e-05	3.50434e-05	8.84309e-05	8.18679e-06	9.11319e-06	1.82484e-05	3.18045e-05
g__Chthonomonas	0	0	0	7.96857e-06	1.99214e-06	0	9.0782e-06	0	0	0	1.81564e-06
g__Chujaibacter	0	0	0	0.000104455	2.61137e-05	0	1.076e-05	0	0	0	2.152e-06
g__Cloacibacterium	5.8322e-06	2.61945e-05	0	7.96857e-06	9.99881e-06	7.71505e-05	8.72897e-06	0	0	0	1.71759e-05
g__Clostridiisalibacter	0.00168003	0.000450157	0.00120973	0.000356716	0.000924158	0.000159096	7.12287e-05	0.00010998	3.98503e-05	0	7.60311e-05
g__Clostridium_sensu_stricto_1	5.5259e-05	3.57769e-05	0.000167316	0.000434926	0.000173319	0.000329743	0.000257547	1.63736e-05	3.18637e-05	7.22314e-06	0.00012855
g__Clostridium_sensu_stricto_10	4.72582e-05	8.04884e-05	6.70994e-05	0.000177593	9.31098e-05	0.00012201	8.80817e-05	0	2.92075e-05	0	4.78597e-05
g__Clostridium_sensu_stricto_11	0	1.75646e-05	2.54648e-05	8.70618e-06	1.29339e-05	1.50949e-05	0	0	0	0	3.01898e-06
g__Clostridium_sensu_stricto_12	5.8322e-06	4.36574e-05	4.26504e-05	0.000152824	6.12411e-05	0.000148313	9.1096e-05	0	7.58351e-06	0	4.93986e-05
g__Clostridium_sensu_stricto_13	1.74966e-05	2.64992e-05	6.64724e-05	0.000257279	9.19368e-05	7.13042e-05	0.000164705	0	4.85604e-05	8.92937e-06	5.86998e-05
g__Clostridium_sensu_stricto_15	0	0	1.65586e-05	0	4.13966e-06	0	0	0	0	0	0
g__Clostridium_sensu_stricto_19	0	0	0	0	0	7.54745e-06	0	0	0	0	1.50949e-06
g__Clostridium_sensu_stricto_6	0	0	0	8.70618e-06	2.17654e-06	0	0	0	0	0	0
g__Clostridium_sensu_stricto_7	0	0	0	2.887e-05	7.21751e-06	0	1.74579e-05	0	0	0	3.49159e-06
g__Clostridium_sensu_stricto_8	8.71893e-06	0	8.90623e-06	6.87129e-05	2.15845e-05	5.07054e-05	2.89164e-05	0	7.58351e-06	0	1.7441e-05
g__Cnuella	0	0	0	0	0	2.58781e-05	2.89164e-05	0	0	0	1.09589e-05
g__Cobetia	0	3.57769e-05	3.21014e-05	0.0228627	0.00573266	0.000138155	1.9489e-05	0.00122491	4.85604e-05	0	0.000286223
g__Cohnella	1.52105e-05	9.5824e-06	1.78125e-05	0.000248393	7.27497e-05	0	7.93527e-05	0	3.35625e-05	0	2.2583e-05
g__Comamonas	0	0.000102854	8.27931e-06	8.01899e-05	4.78307e-05	0.000222203	0.00103047	0.00476859	0.0017003	0.00038236	0.00162079
g__Conexibacter	0	9.5824e-06	0	5.90895e-05	1.7168e-05	1.67128e-05	8.77325e-05	0	0	0	2.0889e-05
g__Constrictibacter	0	2.87472e-05	0	9.62334e-06	9.59263e-06	1.83306e-05	0	0	0	0	3.66613e-06
g__Coprococcus_1	0	0	0	0	0	9.16531e-06	0	0	0	0	1.83306e-06
g__Coprococcus_2	0	0	0	0	0	9.16531e-06	0	0	0	0	1.83306e-06
g__Corallococcus	0	8.83306e-06	0	0	2.20827e-06	0	2.82179e-05	0	0	0	5.64359e-06
g__Corynebacterium	0	8.73149e-06	8.90623e-06	0	4.40943e-06	0	0	0	1.0812e-05	0	2.1624e-06
g__Corynebacterium_1	7.27556e-05	0.000322157	0.000214593	0.0445164	0.0112815	0.000756093	7.99577e-05	2.16949e-05	4.74339e-05	0.00078559	0.000338154
g__Crassaminicella	3.55938e-05	0	3.37442e-05	0.000103358	4.3174e-05	1.83306e-05	1.9489e-05	0	0	0	7.56392e-06
g__Craurococcus	0	0	1.65586e-05	2.62981e-05	1.07142e-05	0	3.76454e-05	0	0	0	7.52907e-06
g__Cryomorpha	0	0	0.000128427	0	3.21068e-05	0	0	0	0	0	0
g__Cryptanaerobacter	0	8.73149e-06	7.26343e-06	9.62334e-06	6.40457e-06	0	0	0	0	0	0
g__Cryptosporangium	0	2.79979e-05	0	5.09414e-05	1.97348e-05	5.82528e-05	0.000212412	0	7.58351e-06	3.44009e-05	6.25298e-05
g__Cupriavidus	0	0	0	9.62334e-06	2.40584e-06	0	0	0	0	8.92937e-06	1.78587e-06
g__Cutibacterium	8.71893e-06	8.83306e-06	1.78125e-05	3.26119e-05	1.69941e-05	9.73236e-06	3.96764e-05	0	1.0812e-05	0	1.20441e-05
g__Cyanobium_PCC-6307	0	0	0	0	0	0.00032222	0	0	0	0	6.44441e-05
g__Cyanothece_PCC-7424	0	0	0	8.70618e-06	2.17654e-06	0	0	0	0	0	0
g__Cytophaga	0	0	7.26343e-06	7.96857e-06	3.808e-06	0	0	6.06618e-05	0.000108505	0	3.38334e-05
g__DMER64	0	0	0	3.42667e-05	8.56667e-06	0	0	0	0	0	0
g__Dechlorobacter	0	0	0	0	0	9.73236e-06	0	0	0	0	1.94647e-06
g__Dechloromonas	0	8.73149e-06	0	2.53809e-05	8.5281e-06	7.54745e-06	0	2.24477e-05	0.000155367	0	3.70724e-05
g__Deferrisoma	0	0	0	6.83538e-05	1.70884e-05	7.54745e-06	0	0	0	0	1.50949e-06
g__Defluviicoccus	0	3.66278e-05	6.87421e-05	0.00011647	5.54601e-05	6.26226e-05	3.56143e-05	0	1.83955e-05	0	2.33265e-05
g__Defluviitaleaceae_UCG-011	0	0	8.90623e-06	1.66747e-05	6.39524e-06	2.64451e-05	0	0	0	0	5.28903e-06
g__Deinococcus	5.8322e-06	0.000140434	8.27931e-06	1.83295e-05	4.32187e-05	0.000285393	0.000276687	2.7769e-05	6.42997e-05	0.000527983	0.000236426
g__Delftia	0	0.00012372	8.27931e-06	7.98114e-05	5.29528e-05	4.85204e-05	0.000817282	0.000460204	0.000459578	0.00179073	0.000715262
g__Demequina	0	2.78963e-05	8.27931e-06	0	9.0439e-06	0	0	0.00060402	1.0812e-05	0	0.000122966
g__Denitromonas	0	0	0	8.70618e-06	2.17654e-06	0	0	0	0	0	0
g__Denitrovibrio	0	0	0	0.000219649	5.49122e-05	0	0	1.56936e-05	0	0	3.13872e-06
g__Dermacoccus	1.52105e-05	0	8.90623e-06	0	6.02918e-06	0	0	0	0	0	0
g__Desemzia	0	0	8.90623e-06	0.000216339	5.63114e-05	3.83624e-05	0	8.69253e-05	0	0	2.50575e-05
g__Desertibacter	0	8.83306e-06	0	0	2.20827e-06	3.93551e-05	9.0782e-06	0	0	0	9.68667e-06
g__Desulfitibacter	2.81349e-05	4.41653e-05	2.60918e-05	2.887e-05	3.18155e-05	0	0	3.13872e-05	0	0	6.27745e-06
g__Desulfitobacterium	0	0	8.27931e-06	0	2.06983e-06	7.77175e-05	9.0782e-06	0	0	0	1.73591e-05
g__Desulfobacca	0	0	0	9.62334e-06	2.40584e-06	2.64451e-05	1.076e-05	0	0	0	7.44102e-06
g__Desulfocella	0	0.00146666	0.000172331	1.59371e-05	0.000413732	9.16531e-06	0	0	0	0	1.83306e-06
g__Desulfopila	0	1.7463e-05	0	0	4.36574e-06	0	0	0	0	0	0
g__Desulfoplanes	4.65401e-05	3.58784e-05	0	6.31367e-05	3.63888e-05	0	0	8.18679e-06	0	0	1.63736e-06
g__Desulfoprunum	0	0	0	8.70618e-06	2.17654e-06	0	0	0	0	0	0
g__Desulforhabdus	0	0	0	5.35133e-05	1.33783e-05	0	0	0	0	0	0
g__Desulforhopalus	0	1.75646e-05	0	0	4.39114e-06	0	0	0	0	0	0
g__Desulfosporosinus	1.45511e-05	2.70454e-05	3.17124e-05	1.75919e-05	2.27252e-05	4.4292e-05	3.05982e-05	0	0	0	1.4978e-05
g__Desulfotomaculum	0	8.73149e-06	1.55427e-05	5.09414e-05	1.88039e-05	0	1.076e-05	3.80685e-05	0	0	9.7657e-06
g__Desulfovermiculus	3.49932e-05	0	0	0	8.74829e-06	0	0	7.50683e-06	2.73396e-05	7.22314e-06	8.41391e-06
g__Desulfovibrio	0.00423734	0.0010676	0.00194158	0.00168613	0.00223316	7.00868e-05	5.44048e-05	6.87758e-05	2.73396e-05	0	4.41214e-05
g__Desulfovirga	0	0	0	9.62334e-06	2.40584e-06	0	0	0	0	0	0
g__Desulfuromonas	0	0.000273292	7.66325e-05	0.000112802	0.000115682	6.14885e-05	3.56143e-05	1.63736e-05	9.11319e-06	0	2.45179e-05
g__Dethiosulfatibacter	0	0.000105387	7.72594e-05	9.2439e-05	6.87714e-05	1.50949e-05	2.65361e-05	6.75406e-06	1.0812e-05	0	1.18394e-05
g__Dethiosulfovibrio	5.8322e-06	5.23889e-05	0.000336902	0.00108016	0.000368821	1.67128e-05	0	1.35081e-05	7.58351e-06	0	7.56088e-06
g__Devosia	5.8322e-06	0.000882292	5.81931e-05	0.00109074	0.000509265	0.000189486	0.00809963	0.00542074	0.00194765	0.00102417	0.00333634
g__Dietzia	5.8322e-06	6.63275e-05	3.89758e-05	0.000242385	8.83801e-05	8.94934e-05	2.68854e-05	0	0	0	2.32758e-05
g__Dinghuibacter	0	0	0	0	0	7.54745e-06	2.72346e-05	2.45604e-05	3.33934e-05	1.86381e-05	2.22748e-05
g__Diplorickettsia	0	0	0	0	0	1.94647e-05	1.98382e-05	0	0	0	7.86058e-06
g__Dokdonella	0	0	0	7.96857e-06	1.99214e-06	0	0	0	0	0	0
g__Dongia	0	0	0	0.0001348	3.37e-05	9.16531e-06	0	6.75406e-06	4.1146e-05	0	1.14131e-05
g__Dorea	0	0	0	0	0	1.83306e-05	0	0	0	0	3.66613e-06
g__Draconibacterium	0	1.76661e-05	0	1.83295e-05	8.99891e-06	9.73236e-06	0	0	0	0	1.94647e-06
g__Duganella	0	0.000102307	0	0.000606764	0.000177268	0.00282745	0.00543336	0.000981069	0.0014876	7.22314e-06	0.00214734
g__Dyadobacter	0	0.000161199	8.90623e-06	0.000238338	0.000102111	0.0003609	0.00138512	0.0014711	0.00212233	0.000358706	0.00113963
g__Dyella	0	0	0	0.000206643	5.16607e-05	9.82331e-05	8.72897e-06	0	7.58351e-06	7.22314e-06	2.43537e-05
g__EBM-39	8.71893e-06	0	0	4.29728e-05	1.29229e-05	0	9.0782e-06	0	0	0	1.81564e-06
g__Effusibacillus	0	0	0	7.96857e-06	1.99214e-06	9.73236e-06	1.076e-05	0	0	0	4.09847e-06
g__Elev-16S-1166	5.8322e-06	0	0	1.75919e-05	5.85603e-06	0	0	0	0	0	0
g__Ellin6067	0	0	0	0.000289891	7.24727e-05	1.67128e-05	1.9489e-05	1.49409e-05	2.75087e-05	0	1.57303e-05
g__Emcibacter	0	0	0	0.000122605	3.06512e-05	0	0	0	0	0	0
g__Empedobacter	0	0	0	0	0	0	0	0	0	0.000293846	5.87691e-05
g__Enhydrobacter	2.32701e-05	3.51291e-05	0.000170839	1.66747e-05	6.14783e-05	0	0	0	1.0812e-05	0	2.1624e-06
g__Ensifer	0	1.84155e-05	8.90623e-06	8.8338e-05	2.89149e-05	5.23232e-05	0.000194349	2.32005e-05	4.42054e-05	3.61072e-05	7.0037e-05
g__Enteractinococcus	0	3.51291e-05	8.90623e-06	0	1.10088e-05	0	0	8.18679e-06	0	0	1.63736e-06
g__Enterococcus	0	9.5824e-06	0	2.79529e-05	9.38381e-06	4.75277e-05	1.9489e-05	0.000113262	9.11319e-06	0.000201824	7.82431e-05
g__Epulopiscium	0	0	0	9.62334e-06	2.40584e-06	0	0	0	0	0	0
g__Ercella	0	8.83306e-06	0	2.62981e-05	8.78279e-06	9.16531e-06	0	7.50683e-06	0	0	3.33443e-06
g__Erwinia	0	0.000319401	1.78125e-05	0.00681363	0.00178771	0.000819632	0.0015329	0.00222986	0.000907916	0.00151417	0.00140089
g__Erysipelatoclostridium	0	0	0	0	0	0	9.0782e-06	0	0	0	1.81564e-06
g__Escherichia-Shigella	1.45511e-05	0	0	0	3.63778e-06	1.83306e-05	3.56143e-05	0	0	0.00012068	3.49251e-05
g__Exiguobacterium	0	2.70454e-05	0	0.000136149	4.07987e-05	7.01701e-05	0.000487388	2.32005e-05	7.58351e-06	0.00206748	0.000531164
g__FFCH7168	0	0	0	0.000177952	4.44881e-05	1.72798e-05	0	0	0	0	3.45596e-06
g__Faecalibacterium	0	0	0	0	0	6.41572e-05	0	0	0	0	1.28314e-05
g__Falsirhodobacter	0	0.000150766	7.26343e-06	0.000578073	0.000184026	2.26424e-05	0.00510909	0.00226353	0.00153786	0.000267993	0.00184022
g__Ferrovibrio	0	0	0	8.70618e-06	2.17654e-06	0	0	0	0	0	0
g__Ferruginibacter	0	0	2.67187e-05	0	6.67967e-06	9.73236e-06	9.0782e-06	2.31276e-05	0.000147718	0	3.79313e-05
g__Fervidicella	0	8.73149e-06	0	0	2.18287e-06	7.54745e-06	0	0	0	0	1.50949e-06
g__Fictibacillus	1.16644e-05	8.73149e-06	2.38221e-05	0.000697529	0.000185437	9.8742e-05	0.000590385	6.75406e-06	5.1958e-05	8.92937e-06	0.000151354
g__Flaviaesturariibacter	0	0	0	8.70618e-06	2.17654e-06	0	4.97379e-05	0	0	0	9.94758e-06
g__Flaviflexus	0	3.58784e-05	4.20235e-05	0	1.94755e-05	1.50949e-05	0	8.18679e-06	0	0	4.65634e-06
g__Flavisolibacter	0	0	0	0.000250048	6.2512e-05	9.00605e-05	0.000122363	6.75406e-06	2.92075e-05	1.78587e-05	5.32488e-05
g__Flavitalea	0	0	0	6.18604e-05	1.54651e-05	0	5.74835e-05	0	0	0	1.14967e-05
g__Flavobacterium	5.8322e-06	0.00389785	0.000116386	0.0136107	0.0044077	0.00609088	0.0461929	0.0787086	0.0160264	0.0102435	0.0314524
g__Flexivirga	0	0	0	0	0	0	5.37999e-05	0	0	0	1.076e-05
g__Fluviicola	0	1.83139e-05	0	0	4.57847e-06	0	1.81564e-05	0	0	6.70956e-05	1.70504e-05
g__Fodinibius	7.11877e-05	0.000273317	8.90623e-06	0	8.83527e-05	0	0	0.000251223	0	0	5.02445e-05
g__Fodinicola	0	0	0	2.62981e-05	6.57452e-06	9.16531e-06	0	0	1.83955e-05	0	5.51216e-06
g__Fodinicurvata	3.33077e-05	0.000661401	0.000218484	0	0.000228298	0	0	9.59377e-05	0	0	1.91875e-05
g__Fonticella	2.62155e-05	2.70454e-05	2.60918e-05	0.000105192	4.61363e-05	7.44818e-05	3.59636e-05	0	7.58351e-06	0	2.36058e-05
g__Fontimonas	0	0	0	6.29571e-05	1.57393e-05	0	0	0	0	0	0
g__Francisella	0	0	0	0.000339483	8.48707e-05	0	0	0	0	0	0
g__Fretibacterium	0	0	0	9.62334e-06	2.40584e-06	0	0	0	0	0	0
g__Friedmanniella	0	8.73149e-06	0	0	2.18287e-06	7.54745e-06	1.9489e-05	0	7.58351e-06	0	6.92398e-06
g__Frigoribacterium	0	0.000388725	1.78125e-05	0.000766386	0.000293231	0.00023849	0.00248348	0.00221292	0.00129853	0.000242365	0.00129516
g__Fuchsiella	5.8322e-06	0	0	0	1.45805e-06	0	2.72346e-05	2.7769e-05	0	0	1.10007e-05
g__Fusibacter	0	8.83306e-06	3.4998e-05	1.74124e-05	1.53109e-05	7.39148e-05	0	0	0	0	1.4783e-05
g__Fusobacterium	5.8322e-06	0.00248638	0.000484417	0.000635022	0.000902913	0.000334855	1.9489e-05	2.24477e-05	2.75087e-05	0	8.08601e-05
g__GKS98_freshwater_group	0	0	0	0	0	0	0	7.50683e-06	0	2.37653e-05	6.25443e-06
g__Gaiella	0	2.78963e-05	0	0.000920885	0.000237195	1.72798e-05	0.000456883	3.73885e-05	0.000384636	2.58613e-05	0.00018441
g__Garciella	9.49996e-05	6.17299e-05	0.00053113	7.81567e-05	0.000191504	0	3.56143e-05	0.000138648	0	0	3.48524e-05
g__Garicola	5.8322e-06	0.000336661	0.000350262	8.70618e-06	0.000175365	5.34573e-05	0	1.56936e-05	0	0	1.38302e-05
g__Gelidibacter	0	1.83139e-05	6.07661e-05	0	1.977e-05	1.50949e-05	0	3.73885e-05	0	0	1.04967e-05
g__Gemella	0	3.57769e-05	8.90623e-06	0	1.11708e-05	0	1.076e-05	0	1.66967e-05	0	5.49134e-06
g__Geminicoccus	0	0	0	2.53809e-05	6.34523e-06	2.58781e-05	4.80561e-05	1.63736e-05	2.5979e-05	0	2.32574e-05
g__Gemmatimonas	0	0	0	0.00011334	2.83351e-05	4.154e-05	0.000201716	0	0	8.92937e-06	5.04371e-05
g__Gemmatirosa	0	0	0	9.62334e-06	2.40584e-06	2.42602e-05	3.59636e-05	0	0	0	1.20448e-05
g__Geoalkalibacter	0	0	0.000128254	5.25962e-05	4.52127e-05	3.34255e-05	9.0782e-06	0	0	0	8.50075e-06
g__Geobacter	0	0	0	0.000137246	3.43116e-05	9.73236e-06	0.000163408	0	0	0	3.4628e-05
g__Geodermatophilus	0	0	0	0.0001348	3.37e-05	0.000116564	0.000221176	2.38804e-05	0.000170534	1.44463e-05	0.00010932
g__Geomicrobium	0	0	8.27931e-06	0	2.06983e-06	0	0	0	0	0	0
g__Georgenia	2.10427e-05	8.45398e-05	6.70994e-05	7.96857e-06	4.51626e-05	6.9603e-05	0.00016531	5.98362e-05	7.58351e-06	9.31906e-06	6.23303e-05
g__Geothermobacter	0	3.57769e-05	0	0	8.94422e-06	0	8.72897e-06	0	0	0	1.74579e-06
g__Geotoga	1.87566e-05	5.36461e-05	0.00022458	8.12866e-05	9.45674e-05	0	2.65361e-05	0	0	0	5.30723e-06
g__Glutamicibacter	0	0.00183994	6.87421e-05	0.00251758	0.00110657	0.00030304	0.00755269	0.00185538	0.000718393	0.00632449	0.0033508
g__Glycomyces	0	0	0	0	0	0	4.10089e-05	0	0	0	8.20178e-06
g__Gordonia	0	0	8.90623e-06	0.00016153	4.26092e-05	2.64451e-05	4.10089e-05	0	9.11319e-06	0	1.53134e-05
g__Gottschalkia	0	3.52307e-05	0.000229726	0	6.62392e-05	9.16531e-06	0	1.50137e-05	0	0	4.8358e-06
g__Gracilibacillus	0.000143943	0.000361439	0.000132794	0.000735609	0.000343446	4.154e-05	0	0.000238058	7.58351e-06	2.50819e-05	6.24526e-05
g__Gracilibacter	0	8.73149e-06	0	4.05805e-05	1.2328e-05	0	2.89164e-05	0	1.66967e-05	0	9.12262e-06
g__Gracilimonas	0.000294612	2.63976e-05	0.000230201	0.0082207	0.00219298	0	2.65361e-05	0.000112991	0	0	2.79055e-05
g__Gramella	0	0	0	5.42509e-05	1.35627e-05	0	0	8.18679e-06	7.58351e-06	0	3.15406e-06
g__Granulicatella	9.37831e-06	1.7463e-05	0	0	6.71032e-06	9.16531e-06	8.72897e-06	6.75406e-06	2.58099e-05	7.22314e-06	1.15363e-05
g__Granulicella	0	0	0	0	0	0	2.152e-05	0	0	0	4.30399e-06
g__Haemophilus	0	0	0	0	0	0	1.81564e-05	0	2.1624e-05	0	7.95607e-06
g__Halanaerobium	0.464594	0.209233	0.434964	0.0536222	0.290603	0.000965153	0.0109656	0.200272	0.000385694	0	0.0425176
g__Haliangium	0	8.83306e-06	8.27931e-06	0.000337216	8.85821e-05	1.83306e-05	0.000178194	8.18679e-06	7.01844e-05	0	5.49792e-05
g__Haliea	0	0	4.06186e-05	1.83295e-05	1.4737e-05	7.54745e-06	0	7.50683e-06	0	0	3.01086e-06
g__Haloactinopolyspora	0	0	0	0	0	0	1.076e-05	0	7.58351e-06	0	3.6687e-06
g__Halobacillus	5.8322e-06	0.0004335	4.32773e-05	0.000624842	0.000276863	8.85007e-05	0.00020867	9.40161e-05	5.34877e-05	9.31906e-06	9.07987e-05
g__Halocella	0.000844592	1.7463e-05	4.13966e-05	7.74191e-05	0.000245218	0	0	0.000186606	0	0	3.73212e-05
g__Halofilum	3.0421e-05	9.66558e-05	8.27931e-06	0	3.3839e-05	0	0	1.49409e-05	0	0	2.98817e-06
g__Halomonas	0.0155362	0.050526	0.37182	0.0806	0.129621	0.00203582	0.00463418	0.221237	0.000322633	0.000426868	0.0457312
g__Haloplasma	0	0	8.27931e-06	0	2.06983e-06	9.16531e-06	1.98382e-05	0	0	0	5.8007e-06
g__Halothiobacillus	0.000126388	0.000159681	0.00049475	6.92709e-05	0.000212522	0	9.0782e-06	5.76507e-05	0	0	1.33458e-05
g__Halovibrio	1.16644e-05	0.0426108	0.00333508	0	0.0114894	0	0	0.000319735	0	0	6.39469e-05
g__Herminiimonas	5.8322e-06	2.87472e-05	0	0.000298524	8.32758e-05	6.48075e-05	0.00073652	0.00141043	0.000139966	0	0.000470345
g__Hirschia	0	0	0	1.74124e-05	4.35309e-06	0	0	0	0	0	0
g__Hydrogenispora	1.74966e-05	8.20886e-05	4.99138e-05	9.88786e-05	6.20944e-05	0.000328576	0.000180225	0	0	0	0.00010176
g__Hydrogenophaga	0	3.74787e-05	8.90623e-06	3.26119e-05	1.97492e-05	0.000105213	2.72346e-05	0.000199771	0.000229503	2.67881e-05	0.000117702
g__Hymenobacter	5.8322e-06	5.57926e-05	1.55427e-05	7.96857e-06	2.1284e-05	0.0001753	7.69725e-05	7.50683e-06	7.28407e-05	8.24688e-05	8.30178e-05
g__Hyphomicrobium	0	1.84155e-05	0	0.000301907	8.00805e-05	0	9.0782e-06	8.18679e-06	2.27505e-05	0	8.00311e-06
g__Hyphomonas	0	0	0	0.000106668	2.66669e-05	0	0	0	0	0	0
g__IMCC26134	0	0	0	8.70618e-06	2.17654e-06	0	0	7.50683e-06	1.66967e-05	0	4.84071e-06
g__IMCC26207	0	8.83306e-06	8.90623e-06	1.83295e-05	9.0172e-06	9.16531e-06	2.65361e-05	3.37703e-05	0.000111734	0	3.62411e-05
g__IS-44	0	0	0	9.62334e-06	2.40584e-06	0	0	0	0	0	0
g__Iamia	0	9.5824e-06	1.78125e-05	0.000166674	4.85173e-05	2.64451e-05	0.000187528	6.33816e-05	0.000184574	1.65422e-05	9.56943e-05
g__Ideonella	0	9.5824e-06	0	0.000115374	3.1239e-05	0.000102545	0.000190607	8.43238e-05	0.000222323	0	0.00011996
g__Idiomarina	0.000250959	0.00100341	0.00365003	0.00315532	0.00201493	0.000130466	1.81564e-05	0.00296062	2.58099e-05	1.65422e-05	0.000630319
g__Ignatzschineria	0	0	0	0	0	0	0	0.000308873	3.18637e-05	0.000115951	9.13377e-05
g__Ilumatobacter	0	0	8.27931e-06	3.68386e-05	1.12795e-05	0	2.72346e-05	8.54198e-05	0.000160866	9.31906e-06	5.65679e-05
g__Intestinimonas	0	0	0	0	0	9.16531e-06	0	0	0	0	1.83306e-06
g__Intrasporangium	9.37831e-06	1.91648e-05	0	4.389e-05	1.81083e-05	7.71505e-05	0.000285067	7.50683e-06	0	3.26947e-05	8.04837e-05
g__Isoptericola	0	0.000100606	1.65586e-05	0	2.92911e-05	0	1.076e-05	0	0	0	2.152e-06
g__JGI_0001001-H03	0	0	0	1.83295e-05	4.58238e-06	2.48273e-05	3.76454e-05	0	7.58351e-06	0	1.40112e-05
g__JTB255_marine_benthic_group	0	0	0	0	0	0	0	0	7.58351e-06	0	1.5167e-06
g__Janthinobacterium	0	0.000473367	1.71855e-05	0.000762698	0.000313313	0.00520031	0.00146754	0.00311445	0.00133791	0	0.00222404
g__Jeotgalicoccus	8.71893e-06	1.84155e-05	0	2.53809e-05	1.31288e-05	0	9.0782e-06	2.31276e-05	0	0	6.44117e-06
g__Kaistia	0	0.000279369	8.90623e-06	0.000490094	0.000194592	0.00040048	0.00236453	0.00138333	0.00101526	0.000238329	0.00108039
g__Kallotenue	0	0	0	2.70357e-05	6.75892e-06	1.50949e-05	0	0	0	0	3.01898e-06
g__Kineococcus	0	0	0	0	0	9.97928e-05	0.000202036	8.18679e-06	1.5167e-05	7.6025e-05	8.02416e-05
g__Kocuria	0.000300401	0.00238559	0.000592631	0.000802434	0.00102026	0.000795874	0.000797535	8.50766e-05	3.03341e-05	0.000293863	0.000400536
g__Koukoulia	0	0	0	0	0	0	8.72897e-06	0.000786567	5.08314e-05	0.000246566	0.000218539
g__Kribbella	0	0	0	0	0	0	3.76454e-05	0	0	0	7.52907e-06
g__Kroppenstedtia	0	9.5824e-06	1.71855e-05	2.53809e-05	1.30372e-05	0	0	0	0	0	0
g__Kushneria	0	0	0	0.000713125	0.000178281	3.39926e-05	1.98382e-05	1.56936e-05	0	0	1.39049e-05
g__Labrys	0	0	0	7.96857e-06	1.99214e-06	0	1.9489e-05	0	0	0	3.89779e-06
g__Laceyella	0	0	0	7.96857e-06	1.99214e-06	0	0	0	0	0	0
g__Lachnoanaerobaculum	0	0	0	0	0	0	9.0782e-06	0	0	0	1.81564e-06
g__Lachnoclostridium_5	0	0	0	9.62334e-06	2.40584e-06	1.72798e-05	1.98382e-05	8.18679e-06	7.58351e-06	0	1.05777e-05
g__Lachnospira	0	0	0	0	0	1.83306e-05	0	0	0	0	3.66613e-06
g__Lachnospiraceae_ND3007_group	0	0	0	0	0	9.16531e-06	0	0	0	0	1.83306e-06
g__Lachnospiraceae_NK4A136_group	0	0	0	0	0	1.83306e-05	0	0	0	0	3.66613e-06
g__Lachnotalea	0	0	0	0	0	7.54745e-06	0	1.42609e-05	0	0	4.36167e-06
g__Lacticigenium	0	8.07931e-05	0	7.96857e-06	2.21904e-05	0	0	0	0	0	0
g__Lactobacillus-related genera	0.434335	0.214829	0.0385802	0.0447879	0.183133	0.827652	0.367685	0.0193705	0.778802	0.557522	0.510206
g__Lactococcus	1.16644e-05	1.91648e-05	0	0.000125356	3.90464e-05	2.70122e-05	0	0	0	0.00012922	3.12464e-05
g__Lacunisphaera	0	0	0	0	0	0	8.72897e-06	0	0	0	1.74579e-06
g__Lampropedia	0	1.91648e-05	0	0	4.7912e-06	0.000255686	0.000213518	0.000912332	0.000476275	0.000421905	0.000455943
g__Lautropia	0	0	0	0	0	9.73236e-06	1.81564e-05	8.18679e-06	0	1.78587e-05	1.07869e-05
g__Legionella	0	1.75646e-05	0	0.000163365	4.52323e-05	1.72798e-05	0.000134136	5.45149e-05	0.000102789	0	6.1744e-05
g__Lelliottia	1.74966e-05	0.000122869	6.42027e-05	0.00751641	0.00193025	0.000292373	0.00126573	0.00428181	0.00166968	0.00882438	0.0032668
g__Lentibacillus	5.0145e-05	0.000231883	5.882e-05	5.09414e-05	9.79473e-05	0.000111284	0	0.00130471	0	0	0.000283199
g__Lentimicrobium	0	0	8.27931e-06	0	2.06983e-06	0	0.000144902	0	0	0	2.89804e-05
g__Lentimonas	0	0	2.4449e-05	0	6.11224e-06	0	0	0	0	0	0
g__Leptolinea	0	0	0	3.68386e-05	9.20965e-06	0	0	0	0	0	0
g__Leptolyngbya_ANT.L52.2	0	0	0	4.46276e-05	1.11569e-05	0	9.0782e-06	0	0	0	1.81564e-06
g__Leptolyngbya_FYG	0	0	0	9.62334e-06	2.40584e-06	0	0	0	0	0	0
g__Leptolyngbya_VRUC_135	0	0	0	7.96857e-06	1.99214e-06	0	0	0	0	0	0
g__Leptospira	0	0	0	0	0	5.28903e-05	0	0	0	0	1.05781e-05
g__Leptotrichia	0	1.7463e-05	7.26343e-06	1.75919e-05	1.05796e-05	0	1.98382e-05	0	7.58351e-06	0	5.48434e-06
g__Leucobacter	9.37831e-06	9.5824e-06	8.27931e-06	0	6.81001e-06	0	0	0	0	0	0
g__Leuconostoc	0	1.84155e-05	0	0.000245588	6.60008e-05	0.000997617	0	2.17677e-05	0.000120444	0.000277209	0.000283407
g__Limimonas	2.62155e-05	0	0	0	6.55388e-06	0	0	0	0	0	0
g__Limnobacter	0	0	0	3.50043e-05	8.75107e-06	2.74959e-05	2.72346e-05	2.16949e-05	0	1.78587e-05	1.88568e-05
g__Limnohabitans	0	1.7463e-05	0	0	4.36574e-06	5.66349e-05	0	0	0	0	1.1327e-05
g__Litorilinea	0	0	0	0.000124439	3.11098e-05	0	0	0	0	0	0
g__Luteibacter	5.8322e-06	8.83306e-06	0	0	3.66631e-06	0	1.076e-05	0	7.58351e-06	0	3.6687e-06
g__Luteimonas	0	4.71627e-05	0	5.33338e-05	2.51241e-05	8.25711e-05	0.00117401	0.000192944	5.02592e-05	0.00013931	0.000327818
g__Luteitalea	0	0	0	6.13024e-05	1.53256e-05	5.23232e-05	6.48799e-05	0	0.000146423	0	5.27252e-05
g__Luteococcus	0	0	8.27931e-06	7.96857e-06	4.06197e-06	0	8.06561e-05	0	0	0	1.61312e-05
g__Luteolibacter	0	1.83139e-05	8.90623e-06	3.75762e-05	1.61991e-05	3.23747e-05	0.000454189	0.000327828	0.000409618	5.85559e-05	0.000256513
g__Lutibacter	0	7.0906e-05	8.90623e-06	0	1.9953e-05	0	0	0	0	0	0
g__Lutispora	0	8.73149e-06	1.65586e-05	3.33495e-05	1.46599e-05	1.50949e-05	3.22799e-05	8.18679e-06	0	0	1.11123e-05
g__Lysinibacillus	1.16644e-05	1.7463e-05	4.20235e-05	0.000193405	6.61389e-05	0	2.85672e-05	3.73885e-05	0	0	1.31911e-05
g__Lysobacter	0	0.000267456	0	9.79614e-05	9.13544e-05	5.82528e-05	0.000345914	0.000146689	0.000125371	7.77398e-05	0.000150793
g__MND1	0	9.5824e-06	0	0.00034353	8.82781e-05	9.16531e-06	7.69725e-05	8.18679e-06	9.729e-05	0	3.83229e-05
g__MSBL7	0	0	0	8.70618e-06	2.17654e-06	0	0	0	0	0	0
g__MWH-UniP1_aquatic_group	0	0	0	0	0	3.56104e-05	0	0	0	0	7.12209e-06
g__Macellibacteroides	0	0	0	5.1679e-05	1.29198e-05	0	0	0	0	0	0
g__Magnetospira	0	0	0	4.37104e-05	1.09276e-05	0	0	0	0	0	0
g__Magnetospirillum	0	0	0	0.000371915	9.29788e-05	0	0	0	0	0	0
g__Maricaulis	0	0	0	0.000132408	3.31019e-05	0	0	0	0	0	0
g__Marinagarivorans	0	0	0	0	0	0	0	1.63736e-05	0	0	3.27472e-06
g__Marinicella	9.37831e-06	0.000432484	0.000341508	0.00042919	0.00030314	3.56104e-05	0	2.16949e-05	0	0	1.14611e-05
g__Marinifilum	0	1.83139e-05	0	0	4.57847e-06	0	0	0	0	0	0
g__Marinilabilia	0.000184285	8.73149e-06	9.21752e-05	0.00121763	0.000375705	6.58003e-05	3.56143e-05	0.000267187	0	0	7.37203e-05
g__Marinilactibacillus	4.35946e-05	8.00438e-05	1.71855e-05	0.00321184	0.000838166	6.04377e-05	0	0.000285871	9.11319e-06	0	7.10843e-05
g__Marinimicrobium	4.07666e-05	0	8.27931e-06	7.96857e-06	1.42536e-05	0	0	5.62908e-05	0	0	1.12582e-05
g__Mariniphaga	0	0	0	0.000332505	8.31261e-05	0	0	0	0	0	0
g__Marinobacter	0.00402763	0.0767378	0.0831342	0.0344347	0.0495836	0.000613151	0.00501263	0.0352642	1.83955e-05	8.92937e-06	0.00818345
g__Marinobacterium	2.32701e-05	4.41653e-05	0.000224017	0.00794538	0.00205921	0.000174733	3.52651e-05	0.000132428	1.66967e-05	8.92937e-06	7.36104e-05
g__Marinococcus	8.71893e-06	8.13393e-05	4.62393e-05	0.000304677	0.000110244	9.28124e-05	9.0782e-06	8.18679e-06	0	9.31906e-06	2.38793e-05
g__Marinomonas	0	8.73149e-06	0	0.00269388	0.000675654	1.94647e-05	0	0.0073609	0	0	0.00147607
g__Marinospirillum	0.0177336	0.00187954	0.000822227	0	0.00510884	5.82528e-05	4.36449e-05	0	0	0	2.03795e-05
g__Marispirillum	0	0	0	0.00291797	0.000729493	0	0	0.000166951	9.11319e-06	0	3.52128e-05
g__Marivirga	8.71893e-06	0	1.78125e-05	9.62334e-06	9.03868e-06	0	0	0	0	0	0
g__Marixanthomonas	0	0	0.000303763	0	7.59407e-05	0	0	0	0	0	0
g__Marmoricola	5.8322e-06	0.000197827	3.43711e-05	0.00145517	0.000423301	0.000300487	0.00368788	0.000504346	0.00132734	0.000462438	0.0012565
g__Martelella	0	0	0	0.00389721	0.000974302	9.16531e-06	0	1.49409e-05	0	0	4.82123e-06
g__Massilia	0	0.000224123	1.55427e-05	0.000315451	0.000138779	0.0019272	0.00124209	0.00154585	0.00232453	0.000213776	0.00145069
g__Mastigocladopsis_PCC-10914	0	0	0	0	0	7.54745e-06	9.0782e-06	0	0	0	3.32513e-06
g__Megamonas	0	0	0	0	0	9.16531e-06	0	0	0	0	1.83306e-06
g__Meiothermus	0	0	7.26343e-06	3.59214e-05	1.07962e-05	0	0	0	9.11319e-06	0	1.82264e-06
g__Melghirimyces	0	4.47115e-05	2.60918e-05	0	1.77008e-05	0	0	0	0	0	0
g__Melioribacter	0	0	0	2.79529e-05	6.98822e-06	0	0	0	0	0	0
g__Membranicola	4.49134e-05	0.000127105	0.000284481	0.000122425	0.000144731	2.58781e-05	0	1.49409e-05	0	0	8.16379e-06
g__Mesonia	0	0	3.31172e-05	2.79529e-05	1.52675e-05	0	0	0	0	0	0
g__Metallibacterium	0	0	0	8.92552e-05	2.23138e-05	0	0	0	0	0	0
g__Methylobacillus	0	0	0	1.66747e-05	4.16869e-06	9.73236e-06	6.41815e-05	1.49409e-05	0	4.54262e-05	2.68562e-05
g__Methylobacter	0	0	8.90623e-06	9.39142e-05	2.57051e-05	0	0	0	0	0	0
g__Methylobacterium	0.000101975	0.00696623	0.000271532	0.010214	0.00438843	0.0204689	0.0690635	0.01087	0.0318229	0.0110676	0.0286586
g__Methylocaldum	0	0	0	8.70618e-06	2.17654e-06	9.16531e-06	0	0	0	0	1.83306e-06
g__Methylocystis	0	8.73149e-06	1.55427e-05	0.000991718	0.000253998	7.49656e-05	6.08471e-05	0	0	0	2.71625e-05
g__Methyloligella	0	0	8.90623e-06	0.000656715	0.000166405	0	0	7.50683e-06	0	0	1.50137e-06
g__Methylomarinum	0	0	0	0	0	3.66613e-05	0	0	0	0	7.33225e-06
g__Methylomonas	0	0	0	3.48247e-05	8.70618e-06	9.73236e-06	0	0	0	0	1.94647e-06
g__Methyloparacoccus	0	8.73149e-06	0	0	2.18287e-06	0	0	0	0	0	0
g__Methylophaga	0.000168356	1.84155e-05	8.30311e-05	0.00261997	0.000722444	3.39926e-05	0.00013814	0.000707398	7.58351e-06	2.33756e-05	0.000182098
g__Methylophilus	0	3.83296e-05	0	0.000122047	4.00941e-05	0.00013336	0.000372136	0.000156308	0.000451891	8.92937e-06	0.000224525
g__Methylorosula	0	1.75646e-05	0	0	4.39114e-06	3.39926e-05	3.05982e-05	7.50683e-06	3.35625e-05	0	2.1132e-05
g__Methylotenera	0	4.70611e-05	8.90623e-06	0.000126831	4.56997e-05	4.31579e-05	0.000101193	0.000880365	0.00105408	9.31906e-06	0.000417624
g__Microbacterium	1.16644e-05	0.000463886	8.46739e-05	0.000640957	0.000300295	0.000990722	0.00701962	0.00124913	0.000815597	0.00319774	0.00265456
g__Microbispora	0	0	4.26504e-05	2.62981e-05	1.72371e-05	3.61775e-05	2.89164e-05	0	0	0	1.30188e-05
g__Microbulbifer	0	8.83306e-06	0	5.891e-05	1.69358e-05	0	0	1.56936e-05	0	0	3.13872e-06
g__Microcoleus_Es-Yyy1400	0	0	0	9.62334e-06	2.40584e-06	3.72283e-05	0	0	0	0	7.44566e-06
g__Microcoleus_PCC-7113	0	0	0	0	0	7.76343e-05	7.05302e-05	0	1.5167e-05	0	3.26663e-05
g__Microlunatus	0	1.76661e-05	0	1.92467e-05	9.2282e-06	1.83306e-05	0.000145914	2.02622e-05	0.000138839	7.22314e-06	6.61139e-05
g__Micromonospora	5.8322e-06	0.000124794	0.000135453	0.000576365	0.000210611	0.000572294	0.00268129	4.62553e-05	0.000208854	5.94828e-05	0.000713635
g__Microvirga	8.71893e-06	4.70611e-05	1.65586e-05	0.000604783	0.00016928	0.000167753	0.000897321	6.44048e-05	0.000356018	5.646e-05	0.000308391
g__Mobilicoccus	1.45511e-05	0.000476669	8.90623e-06	3.42667e-05	0.000133598	1.67128e-05	0	0	0	0	3.34255e-06
g__Modestobacter	0	1.91648e-05	0	9.091e-05	2.75187e-05	4.154e-05	4.50418e-05	0	5.65471e-05	1.82484e-05	3.22755e-05
g__Mogibacterium	0	0	0	2.39057e-05	5.97643e-06	0	0	0	0	0	0
g__Moheibacter	0	0	0	0	0	0	0.000999276	0.000333215	7.58351e-06	0.000157558	0.000299527
g__Morganella	0	8.83306e-06	0	0	2.20827e-06	0	0	7.19844e-05	1.66967e-05	9.25672e-05	3.62497e-05
g__Motiliproteus	0	0	0	3.42667e-05	8.56667e-06	0	0	0	0	0	0
g__Muricauda	0	3.4926e-05	1.61697e-05	0.00164273	0.000423458	2.58781e-05	0	0	0	0	5.17562e-06
g__Mycobacterium	0	1.91648e-05	1.55427e-05	0.000452896	0.000121901	0.000223904	0.000322712	2.31276e-05	0.000173528	3.09885e-05	0.000154852
g__Myroides	0	0.000341563	0	9.94904e-05	0.000110263	8.46979e-05	0.0019878	0.0169996	0.00162341	0.00313984	0.00476706
g__Nakamurella	0	2.79979e-05	0	1.66747e-05	1.11682e-05	1.88977e-05	0	0	0.000125033	8.92937e-06	3.05719e-05
g__Nannocystis	0	0	0	0	0	0	0	0	9.11319e-06	0	1.82264e-06
g__Neisseria	5.8322e-06	0.000275985	8.27931e-06	0	7.25241e-05	1.72798e-05	0	0	1.0812e-05	0	5.61836e-06
g__Neochlamydia	0	8.83306e-06	8.90623e-06	0	4.43482e-06	9.16531e-06	3.56143e-05	0	1.0812e-05	0	1.11183e-05
g__Nesterenkonia	5.8322e-06	5.33414e-05	1.55427e-05	0.000105013	4.49323e-05	9.02018e-05	3.79946e-05	3.52759e-05	0	0	3.26945e-05
g__Niabella	0	0	0	0	0	0	0	0	0	3.26947e-05	6.53894e-06
g__Nitratireductor	0	0.000142136	0.000108107	0.000519522	0.000192441	1.88977e-05	0.000120711	0.000124994	7.01844e-05	3.78219e-05	7.45217e-05
g__Nitrincola	0	8.73149e-06	0	0	2.18287e-06	9.16531e-06	0	0	0	0	1.83306e-06
g__Nitrolancea	1.74379e-05	5.58941e-05	8.90623e-06	4.46276e-05	3.17165e-05	7.54745e-06	0	0	1.5167e-05	0	4.5429e-06
g__Nitrosococcus	0	0	8.27931e-06	0	2.06983e-06	0	0	0	0	0	0
g__Nitrosomonas	0	0	0	1.92467e-05	4.81167e-06	0	0	0	9.11319e-06	0	1.82264e-06
g__Nitrosospira	0	0	0	0	0	9.16531e-06	8.43689e-05	0	4.26757e-05	0	2.7242e-05
g__Nitrospira	0	0	0	0.000152286	3.80714e-05	0	4.63743e-05	1.49409e-05	5.78427e-05	0	2.38316e-05
g__Niveispirillum	5.8322e-06	0	0	0	1.45805e-06	0	0	0	0	0	0
g__Nocardioides	5.8322e-06	0.000365611	6.10898e-05	0.000801391	0.000308481	0.000433139	0.00609503	0.000573247	0.00204876	0.00105253	0.00204054
g__Nocardiopsis	0	5.42939e-05	8.27931e-06	3.33495e-05	2.39807e-05	3.50434e-05	0.000319093	1.49409e-05	0	0	7.38154e-05
g__Nodosilinea_PCC-7104	0	0	0	9.62334e-06	2.40584e-06	6.03796e-05	4.39941e-05	0	0	0	2.08747e-05
g__Nordella	0	0	0	0.00011647	2.91176e-05	0	3.22799e-05	6.75406e-06	5.02592e-05	8.92937e-06	1.96445e-05
g__Nostoc_PCC-7107	0	0	0	2.70357e-05	6.75892e-06	9.73236e-06	8.72897e-06	0	0	0	3.69227e-06
g__Nostoc_PCC-7524	0	0	0	4.4448e-05	1.1112e-05	1.83306e-05	0	0	0	0	3.66613e-06
g__Nostoc_PCC-8976	0	9.5824e-06	0	0	2.3956e-06	0	1.74579e-05	0	0	0	3.49159e-06
g__Novibacillus	0	2.61945e-05	3.43711e-05	1.83295e-05	1.97238e-05	0	9.0782e-06	0	0	0	1.81564e-06
g__Noviherbaspirillum	0	0	0	9.62334e-06	2.40584e-06	5.98707e-05	1.98382e-05	1.50137e-05	0	0	1.89445e-05
g__Novosphingobium	0	2.72485e-05	8.27931e-06	0.000150558	4.65214e-05	0.000165651	0.000386609	0.000131675	0.000266697	0.000129991	0.000216125
g__OLB13	0	0	0	1.74124e-05	4.35309e-06	0	8.72897e-06	0	7.58351e-06	9.31906e-06	5.12631e-06
g__OM27_clade	0	1.75646e-05	8.90623e-06	7.18429e-05	2.45784e-05	0	2.72346e-05	8.18679e-06	7.58351e-06	0	8.60098e-06
g__Occallatibacter	0	0	0	0	0	0	5.37999e-05	0	0	0	1.076e-05
g__Oceanimonas	9.37831e-06	0	0	0	2.34458e-06	4.85204e-05	0	6.65903e-05	0	0	2.30221e-05
g__Oceanisphaera	0	3.598e-05	0	0.000147986	4.59914e-05	7.2355e-05	9.0782e-06	5.85491e-05	0	0	2.79965e-05
g__Oceanobacillus	0.000108291	0.000989788	0.00028247	0.000418736	0.000449821	4.25909e-05	9.27486e-05	0	4.57351e-05	0	3.62149e-05
g__Oceanobacter	1.45511e-05	0	0	0	3.63778e-06	0	0	0	0	0	0
g__Oceanospirillum	0.000644996	0	1.65586e-05	7.98114e-05	0.000185341	2.58781e-05	0	6.75406e-06	0	0	6.52643e-06
g__Oceanotoga	0	0	0	0.00163631	0.000409078	9.73236e-06	8.72897e-06	6.75406e-06	0	0	5.04308e-06
g__Ochrobactrum	0	2.87472e-05	2.60918e-05	0.000179302	5.85352e-05	0.000335047	0.00579144	0.00317029	0.0013502	0.00150761	0.00243092
g__Odoribacter	0	0	0	0.000175938	4.39846e-05	1.67128e-05	0	0	0	0	3.34255e-06
g__Ohtaekwangia	0	0	0	3.84934e-05	9.62334e-06	0	9.0782e-06	6.75406e-06	0	0	3.16645e-06
g__Oleiagrimonas	0	0	0	2.79529e-05	6.98822e-06	0	0	0	0	0	0
g__Oligoflexus	5.8322e-06	9.5824e-06	0	0	3.85365e-06	7.54745e-06	4.87546e-05	0	1.5167e-05	0	1.42938e-05
g__Olsenella	0	0	0	0	0	0	0	6.75406e-06	0	0	1.35081e-06
g__Opitutus	0	0	8.90623e-06	0	2.22656e-06	7.54745e-06	1.81564e-05	8.18679e-06	7.58351e-06	0	8.29483e-06
g__Orenia	2.39294e-05	0	0	0.000132408	3.90843e-05	0	0	2.7769e-05	7.58351e-06	0	7.07051e-06
g__Oricola	0	9.24204e-05	1.71855e-05	0.000494879	0.000151121	0	0	6.75406e-06	7.58351e-06	0	2.86752e-06
g__Ornithinicoccus	0	2.78963e-05	0	0	6.97407e-06	7.54745e-06	7.05302e-05	0	0	0	1.56155e-05
g__Ornithinimicrobium	0	0.000153318	2.54648e-05	0	4.46958e-05	5.3374e-05	0.000129411	7.50683e-06	0	8.92937e-06	3.98442e-05
g__Oscillatoria_PCC-6304	0	0	0	0	0	9.16531e-06	0.000115572	0	0	0	2.49475e-05
g__Oscillibacter	0	0	0	0	0	9.16531e-06	0	6.75406e-06	0	0	3.18388e-06
g__Oxalicibacterium	0	0	0	2.62981e-05	6.57452e-06	3.18077e-05	0.000135789	0.000334187	1.66967e-05	2.54716e-05	0.00010879
g__Oxobacter	5.8322e-06	0	1.55427e-05	0	5.34373e-06	1.72798e-05	1.076e-05	0	0	0	5.60796e-06
g__PAUC26f	0	0	0	2.79529e-05	6.98822e-06	0	0	0	0	0	0
g__Paenalcaligenes	0	0	0	0	0	0	6.31982e-05	0.00116619	0	0.000140635	0.000274005
g__Paenarthrobacter	0	0.000409186	8.90623e-06	7.18429e-05	0.000122484	2.42602e-05	0.000357249	0	7.58351e-06	5.85559e-05	8.95298e-05
g__Paenibacillus	0.000448492	0.000468566	0.000519544	0.00174339	0.000794999	0.000408879	0.0220867	0.000106844	0.000195386	0.000270868	0.00461373
g__Paenisporosarcina	5.8322e-06	5.41923e-05	8.30311e-05	0.000827005	0.000242515	5.34573e-05	0.000843812	1.56936e-05	1.5167e-05	4.29406e-05	0.000194214
g__Pajaroellobacter	0	9.5824e-06	8.90623e-06	6.92709e-05	2.19399e-05	0	0	0	0	0	0
g__Paludibacter	0	3.58784e-05	0	7.96857e-06	1.09618e-05	0	0	0	0	0	0
g__Paludibaculum	9.37831e-06	2.72485e-05	0	1.66747e-05	1.33254e-05	7.54745e-06	8.72897e-06	8.18679e-06	2.75087e-05	0	1.03944e-05
g__Parabacteroides	0	0	0	8.76004e-05	2.19001e-05	0	0	0	0	0	0
g__Paraclostridium	3.20477e-05	0	7.63945e-05	0.000100966	5.2352e-05	3.77953e-05	1.98382e-05	2.1015e-05	1.0812e-05	0	1.78921e-05
g__Paracoccus	2.62155e-05	0.000932249	7.70215e-05	0.00266726	0.000925687	0.000394351	0.00933818	0.00167099	0.000714891	0.000532158	0.00253011
g__Paramaledivibacter	5.8322e-06	0	0	0	1.45805e-06	0	0	0	0	0	0
g__Parapusillimonas	0	8.83306e-06	8.90623e-06	2.46433e-05	1.05957e-05	0	1.076e-05	6.52304e-05	0	3.44009e-05	2.20783e-05
g__Parasegetibacter	0	9.5824e-06	0	8.70618e-06	4.57214e-06	0	7.59892e-05	0	5.6144e-05	3.2305e-05	3.28876e-05
g__Parvibaculum	0	0	0	0.00333764	0.000834411	0	0	0	0	0	0
g__Parviterribacter	0	0	0	3.42667e-05	8.56667e-06	1.50949e-05	0.000131442	0	1.5167e-05	0	3.23407e-05
g__Patulibacter	0	6.62259e-05	0	0.000163006	5.73079e-05	2.58781e-05	0.00063339	9.44321e-05	6.69559e-05	1.65422e-05	0.00016744
g__Pectobacterium	0	0.000107534	0	4.29728e-05	3.76266e-05	2.863e-05	0.0123519	0.000652033	6.84856e-05	0.00427847	0.0034759
g__Pediococcus	0.0169046	8.73149e-06	1.71855e-05	4.20557e-05	0.00424315	0.0172807	3.96764e-05	0.000204895	4.40363e-05	0.00273764	0.0040614
g__Pedobacter	0	0.000416622	2.60918e-05	0.000302949	0.000186416	0.000953143	0.00337031	0.00432349	0.00265114	0.00101022	0.00246166
g__Pedomicrobium	0	1.75646e-05	0	0.000132228	3.74482e-05	9.16531e-06	7.02745e-05	1.63736e-05	5.93724e-05	0	3.10372e-05
g__Pelagibacterium	0	9.34744e-05	7.51407e-05	0	4.21538e-05	0	0	0	0	0	0
g__Pelagibius	0	0	0	8.70618e-06	2.17654e-06	4.58266e-05	2.68854e-05	0	0	0	1.45424e-05
g__Pelobacter	0	0	0	6.83538e-05	1.70884e-05	0	0	0	1.82264e-05	0	3.64528e-06
g__Pelomonas	0	0	0	0	0	7.54745e-06	0	6.75406e-06	7.58351e-06	0	4.37701e-06
g__Pelosinus	0	0	0	0	0	0	1.076e-05	0	0	0	2.152e-06
g__Pelotomaculum	0	0	1.71855e-05	1.75919e-05	8.69436e-06	3.56104e-05	0	0	0	0	7.12209e-06
g__Peptostreptococcus	0	1.75646e-05	0	7.96857e-06	6.38328e-06	0	0	0	0	0	0
g__Peredibacter	0	8.73149e-06	7.26343e-06	6.87129e-05	2.1177e-05	2.863e-05	3.93271e-05	0.000122881	0.000214102	9.31906e-06	8.28519e-05
g__Persicitalea	0	0	0	0	0	0	0	0	0	1.82484e-05	3.64969e-06
g__Phascolarctobacterium	0	0	0	0	0	3.66613e-05	0	0	0	0	7.33225e-06
g__Phaselicystis	0	0	0	3.75762e-05	9.39405e-06	0	0	0	0	0	0
g__Phenylobacterium	0	8.73149e-06	0	0.000123522	3.30633e-05	3.34255e-05	0.000145914	3.59558e-05	8.36526e-05	1.78587e-05	6.33614e-05
g__Phormidium_IAM_M-71	0	0	0	0	0	3.50434e-05	1.78072e-05	0	0	0	1.05701e-05
g__Photobacterium	0	0	0	0	0	0	0	7.40243e-05	0	0	1.48049e-05
g__Phreatobacter	0	0	0	9.62334e-06	2.40584e-06	0	0	0	0	0	0
g__Pigmentiphaga	0	1.91648e-05	0	7.00085e-05	2.22933e-05	2.64451e-05	0.00049589	8.9038e-05	9.29349e-05	1.82484e-05	0.000144511
g__Piscibacillus	0	3.53323e-05	0	7.96857e-06	1.08252e-05	0	4.67236e-05	0	0	0	9.34471e-06
g__Planifilum	0	9.5824e-06	1.65586e-05	9.62334e-06	8.94109e-06	0	2.152e-05	0	0	0	4.30399e-06
g__Planktothrix_NIVA-CYA_15	0	0	0	0	0	1.88977e-05	7.15779e-05	0	0	0	1.80951e-05
g__Planococcus	5.8322e-06	0.00104797	8.3269e-05	0.0126372	0.00344357	0.00108601	0.00108105	0.000137479	2.75087e-05	0.000172152	0.00050084
g__Planomicrobium	0	1.83139e-05	0	7.72395e-05	2.38883e-05	1.67128e-05	0.000790781	8.18679e-06	7.58351e-06	6.32935e-05	0.000177311
g__Polyangium	0	0	8.27931e-06	2.62981e-05	8.64435e-06	0	9.0782e-06	0	0	0	1.81564e-06
g__Polycyclovorans	0	0	0	1.92467e-05	4.81167e-06	0	0	0	0	0	0
g__Polynucleobacter	0	8.73149e-06	0	1.59371e-05	6.16716e-06	9.16783e-05	0	0	0	0	1.83357e-05
g__Pontibaca	0	0.000102955	0.000168722	8.70618e-06	7.00959e-05	7.54745e-06	8.72897e-06	0	0	0	3.25529e-06
g__Pontibacter	9.37831e-06	2.7147e-05	0	0.000349844	9.65923e-05	0.000183899	0.000270215	0	3.6791e-05	2.54716e-05	0.000103275
g__Porphyromonas	0	8.73149e-06	2.67187e-05	0	8.86254e-06	0	0	0	0	0	0
g__Porticoccus	0	0	0	0.000137625	3.44062e-05	0	0	0	0	0	0
g__Prauserella	5.8322e-06	0	0	3.26119e-05	9.61102e-06	0	4.13581e-05	0	0	0	8.27163e-06
g__Prevotella	5.8322e-06	0	0	0	1.45805e-06	0	8.72897e-06	0	1.0812e-05	0	3.90819e-06
g__Prevotella_9	1.16644e-05	0	0	0	2.9161e-06	0.000193039	0	1.56936e-05	0	0	4.17465e-05
g__Prevotellaceae_NK3B31_group	0	0	0	0	0	1.83306e-05	0	0	0	0	3.66613e-06
g__Prolixibacter	0	0	0	0.000291851	7.29627e-05	0	0	0	0	0	0
g__Propionicicella	0	0	0	7.00085e-05	1.75021e-05	0	0	0	0	0	0
g__Propioniciclava	5.8322e-06	0	0	0	1.45805e-06	0	0	0	0	0	0
g__Prosthecobacter	0	9.5824e-06	0	0	2.3956e-06	3.67445e-05	9.0782e-06	4.48954e-05	0	8.92937e-06	1.99295e-05
g__Prosthecomicrobium	0	0	0	0	0	9.73236e-06	6.21505e-05	0	0	0	1.43766e-05
g__Proteiniborus	0	8.83306e-06	0	0	2.20827e-06	0	0	0	0	0	0
g__Proteiniclasticum	0	0.000160329	1.61697e-05	0	4.41247e-05	6.79852e-05	0	0	7.58351e-06	0	1.51137e-05
g__Proteiniphilum	0.000378504	0.000336482	0.000333378	0.000398592	0.000361739	5.98707e-05	9.0782e-06	5.08967e-05	0	0	2.39691e-05
g__Proteocatella	0	8.73149e-06	0	8.70618e-06	4.35942e-06	0	0	0	0	0	0
g__Proteus	0	0	0	0	0	0	0	1.50137e-05	0	0.000117268	2.64563e-05
g__Providencia	9.37831e-06	0	0	8.70618e-06	4.52112e-06	9.16531e-06	0.00027831	0.00020368	7.73648e-05	0.000504755	0.000214655
g__Pseudanabaena_NgrPSln22	0	0	0	0	0	2.42602e-05	8.72897e-06	0	0	0	6.59784e-06
g__Pseudoalteromonas	1.16644e-05	0.000193572	0	0.0571302	0.0143339	0.000518712	9.00835e-05	0.00367395	5.30846e-05	0	0.000867166
g__Pseudochrobactrum	8.71893e-06	3.83296e-05	8.90623e-06	0.000193405	6.23399e-05	0.000112277	0.00182099	0.00208555	0.000395232	0.00113603	0.00111002
g__Pseudoclavibacter	0	0.000273635	8.90623e-06	0.000514199	0.000199185	0.000269814	0.00261717	0.00137769	0.00112094	0.000715976	0.00122032
g__Pseudogracilibacillus	1.16644e-05	9.15694e-05	2.60918e-05	0	3.23314e-05	0	9.0782e-06	0	0	0	1.81564e-06
g__Pseudohongiella	8.71893e-06	0	0	9.5569e-05	2.6072e-05	0	0	2.16949e-05	0	0	4.33898e-06
g__Pseudokineococcus	0	0	0	8.70618e-06	2.17654e-06	1.50949e-05	0.000129061	0	0	1.65422e-05	3.21397e-05
g__Pseudomonas	2.03833e-05	0.00302519	0.00162299	0.0279322	0.00815019	0.019525	0.0943454	0.0694502	0.0162092	0.0256607	0.0450381
g__Pseudonocardia	5.8322e-06	9.5824e-06	6.87421e-05	2.61185e-05	2.75688e-05	9.16531e-06	6.08471e-05	0	2.27505e-05	0	1.85526e-05
g__Pseudopropionibacterium	0	9.5824e-06	0	0	2.3956e-06	0	0	0	0	0	0
g__Pseudorhodoferax	0	6.70768e-05	0	5.35133e-05	3.01475e-05	7.54745e-06	0.000883931	0.000617792	0.000494267	0.000138383	0.000428384
g__Pseudorhodoplanes	5.8322e-06	0	0	3.40871e-05	9.97982e-06	1.72798e-05	4.63743e-05	2.31276e-05	0	0	1.73564e-05
g__Pseudoxanthomonas	0	3.74787e-05	0	4.37104e-05	2.02973e-05	1.67128e-05	2.82179e-05	1.49409e-05	1.5167e-05	0.000216114	5.82306e-05
g__Psychrilyobacter	0	3.67294e-05	0	0.000147428	4.60392e-05	9.16531e-06	8.72897e-06	0	7.58351e-06	0	5.09556e-06
g__Psychrobacter	5.36911e-05	0.00214936	0.000130459	0.0283292	0.00766568	0.00271864	0.00104774	0.00193997	0.000320336	6.80225e-05	0.00121894
g__Psychroflexus	0.000204668	7.91929e-05	0.00376813	0.000937127	0.00124728	2.58781e-05	7.12287e-05	0.000281375	0	0	7.56963e-05
g__Psychroglaciecola	0	0	0	9.62334e-06	2.40584e-06	0	0	0	0	0	0
g__Psychromonas	0	2.70454e-05	0	0.000242259	6.73261e-05	9.16531e-06	0	0	0	0	1.83306e-06
g__Pullulanibacillus	0	0	2.60918e-05	1.83295e-05	1.11053e-05	3.23747e-05	0.000256558	0	1.0812e-05	0	5.99489e-05
g__Pusillimonas	0	8.83306e-06	0	0.000200941	5.24435e-05	0	0	8.18679e-06	0	0	1.63736e-06
g__Qipengyuania	0	3.83296e-05	0	7.01881e-05	2.71294e-05	0.000102462	0.000283036	5.08967e-05	0.000162547	4.372e-05	0.000128532
g__Quadrisphaera	0	0	0	5.33338e-05	1.33334e-05	1.83306e-05	5.95145e-05	0	2.1624e-05	0.000109499	4.17936e-05
g__RB41	0	0	0	0.000320541	8.01353e-05	7.54745e-06	3.96764e-05	0	3.94472e-05	0	1.73342e-05
g__Ralstonia	5.8322e-06	8.73149e-06	0.000100455	8.76004e-05	5.06547e-05	0.000152741	0.000107571	4.27827e-05	4.26757e-05	0	6.9154e-05
g__Ramlibacter	0	0	0	0.000116291	2.90727e-05	3.39926e-05	0.000233996	6.1269e-05	0.000178286	5.22597e-05	0.000111961
g__Rathayibacter	0	0.000181215	0	7.88943e-05	6.50272e-05	0.00024442	0.000558797	9.86575e-05	0.000290405	3.40112e-05	0.000245258
g__Reyranella	0	0	0	6.22195e-05	1.55549e-05	7.54745e-06	3.05982e-05	4.7688e-05	3.94472e-05	0	2.50562e-05
g__Rheinheimera	0	2.87472e-05	0	4.31524e-05	1.79749e-05	6.04377e-05	0.000232314	0.000729576	8.66471e-05	0	0.000221795
g__Rhizobacter	0	0	0	9.62334e-06	2.40584e-06	2.48273e-05	2.89164e-05	8.18679e-06	6.37275e-05	0	2.51316e-05
g__Rhodanobacter	0	1.75646e-05	7.26343e-06	0.000138362	4.07976e-05	0.000125104	0	1.49409e-05	1.0812e-05	0	3.01713e-05
g__Rhodobacter	0	0	0	1.74124e-05	4.35309e-06	9.16531e-06	6.24997e-05	8.96451e-05	8.53514e-05	0	4.93323e-05
g__Rhodococcus	5.82045e-05	0.000321649	0.000121791	0.000377113	0.000219689	0.000431804	0.00117379	0.000606331	0.00034746	0.000285064	0.00056889
g__Rhodocytophaga	0	0	0	1.74124e-05	4.35309e-06	5.17562e-05	2.68854e-05	0	0	0	1.57283e-05
g__Rhodoferax	0	6.62259e-05	0	2.55605e-05	2.29466e-05	5.445e-05	0.00015931	5.45149e-05	0.000632196	1.78587e-05	0.000183666
g__Rhodomicrobium	0	0	8.90623e-06	7.96857e-06	4.2187e-06	0	0	0	0	0	0
g__Rhodoplanes	0	0	0	0.000114816	2.87039e-05	0	2.152e-05	6.75406e-06	5.02592e-05	0	1.57066e-05
g__Rhodopseudomonas	0	3.75803e-05	0	0.000106847	3.61068e-05	4.25909e-05	6.82435e-05	4.94639e-05	0.00017716	2.71778e-05	7.29272e-05
g__Rhodovibrio	0	0	0	9.62334e-06	2.40584e-06	0	0	0	0	0	0
g__Rickettsiella	0	0	8.90623e-06	0	2.22656e-06	0	0	0	0	0	0
g__Risungbinella	0	0	8.27931e-06	5.98271e-05	1.70266e-05	0	9.0782e-06	0	1.0812e-05	0	3.97804e-06
g__Romboutsia	5.8322e-06	3.50275e-05	4.92869e-05	0.000105013	4.87899e-05	0.000142384	0.000136138	1.35081e-05	8.68811e-05	0	7.57821e-05
g__Roseiarcus	0	0	0	8.70618e-06	2.17654e-06	0	4.30399e-05	0	0	0	8.60798e-06
g__Roseiflexus	0	0	0	5.31542e-05	1.32886e-05	0	0	0	0	0	0
g__Roseimicrobium	0	0	0	0	0	0	0	6.75406e-06	1.5167e-05	0	4.38422e-06
g__Roseivivax	0	0	1.65586e-05	0	4.13966e-06	9.73236e-06	0	0	0	0	1.94647e-06
g__Roseomonas	1.45511e-05	2.7147e-05	8.27931e-06	0.00015313	5.07767e-05	0.000243452	0.000900562	0.000213959	0.000249597	7.73415e-05	0.000336982
g__Roseovarius	5.36911e-05	0.000198112	0.000130762	0.000166315	0.00013722	9.16531e-06	0	0	9.11319e-06	0	3.6557e-06
g__Rothia	0	4.53593e-05	0	0	1.13398e-05	0	0	0	0	0	0
g__Rubellimicrobium	2.33288e-05	5.43955e-05	6.77263e-05	0.000183529	8.22448e-05	0.00031178	0.00069238	0	4.59042e-05	3.57175e-05	0.000217156
g__Rubribacterium	0	0	0	7.96857e-06	1.99214e-06	0	0	0	0	0	0
g__Rubritepida	0	0	0	0	0	0	3.59636e-05	6.75406e-06	7.58351e-06	0	1.00602e-05
g__Rubrivirga	0	6.62259e-05	0	1.66747e-05	2.07252e-05	0	1.74579e-05	0	0	0	3.49159e-06
g__Rubrobacter	0	2.63976e-05	4.32773e-05	3.75762e-05	2.68128e-05	3.18077e-05	0.00017039	0	7.58351e-06	0	4.19563e-05
g__Ruminiclostridium	0	0	0	7.96857e-06	1.99214e-06	0	0	0	0	0	0
g__Ruminiclostridium_1	2.62155e-05	6.19713e-05	7.57676e-05	0.000132048	7.40007e-05	3.72283e-05	0.000108269	0	1.0812e-05	0	3.12619e-05
g__Ruminiclostridium_6	0	0	0	0	0	1.83306e-05	0	0	0	0	3.66613e-06
g__Ruminiclostridium_9	0	0	0	2.46433e-05	6.16083e-06	0	0	0	0	0	0
g__Ruminococcaceae_NK4A214_group	0	0	0	2.46433e-05	6.16083e-06	9.16531e-06	0	0	0	0	1.83306e-06
g__Ruminococcaceae_UCG-002	0	0	0	0	0	3.66613e-05	0	0	0	0	7.33225e-06
g__Ruminococcaceae_UCG-005	0	0	0	0	0	7.33225e-05	0	0	0	0	1.46645e-05
g__Ruminococcaceae_UCG-010	0	9.5824e-06	8.90623e-06	0	4.62216e-06	1.67128e-05	1.076e-05	0	0	0	5.49455e-06
g__Ruminococcus_1	0	0	8.27931e-06	0	2.06983e-06	0	0	0	0	0	0
g__Ruminococcus_2	0	0	0	0	0	0	0	0	2.1624e-05	7.22314e-06	5.76942e-06
g__SC103	5.8322e-06	0	0	1.74124e-05	5.81114e-06	0	0	0	0	0	0
g__SM1A02	0	0	0	0.000417047	0.000104262	9.16531e-06	9.0782e-06	0	9.11319e-06	0	5.47134e-06
g__SWB02	0	0	0	4.53652e-05	1.13413e-05	9.16531e-06	2.152e-05	6.75406e-06	0	0	7.48787e-06
g__Saccharibacillus	0	5.59957e-05	0	9.62334e-06	1.64048e-05	0	0.000153502	7.50683e-06	0	0.000634607	0.000159123
g__Saccharomonospora	0	8.73149e-06	0	0	2.18287e-06	7.54745e-06	4.13581e-05	0	0	0	9.78112e-06
g__Saccharopolyspora	0	0	0	0.000167232	4.18081e-05	9.73236e-06	1.9489e-05	0	0	7.22314e-06	7.28889e-06
g__Salana	0	0	0	2.79529e-05	6.98822e-06	1.83306e-05	0.00207058	0.000176154	6.41306e-05	9.12506e-05	0.000484088
g__Salegentibacter	2.97616e-05	8.29395e-05	0.000205816	9.44723e-05	0.000103247	3.56104e-05	0	3.06345e-05	0	0	1.3249e-05
g__Salibacterium	0	1.7463e-05	0	0.000192972	5.26088e-05	0	0	8.18679e-06	0	0	1.63736e-06
g__Salimicrobium	2.74756e-05	0.000335327	0.00057575	0.000334086	0.00031816	7.60997e-05	9.0782e-06	2.98817e-05	0	0	2.30119e-05
g__Salinibacter	0.00431342	7.66592e-05	8.27931e-06	0	0.00109959	5.34573e-05	9.0782e-06	3.88941e-05	1.99252e-05	4.46468e-05	3.32003e-05
g__Salinicoccus	8.71893e-06	0.000243027	0.000413146	0.000427695	0.000273147	0.000302214	8.93851e-05	0	2.27505e-05	8.92937e-06	8.46558e-05
g__Salinicola	1.45511e-05	8.73149e-06	8.27931e-06	2.46433e-05	1.40513e-05	1.67128e-05	0	8.18679e-06	0	9.31906e-06	6.84372e-06
g__Salinimicrobium	0	3.67294e-05	8.27931e-06	0.000211302	6.40776e-05	9.27292e-05	9.30979e-05	0	7.58351e-06	0	3.86821e-05
g__Salinisphaera	4.13673e-05	4.39622e-05	3.33552e-05	1.83295e-05	3.42535e-05	9.73236e-06	0	0	0	0	1.94647e-06
g__Salinispirillum	7.3415e-05	7.04614e-05	8.90623e-06	0	3.81956e-05	0	0	5.17222e-05	0	0	1.03444e-05
g__Salinispora	5.8322e-06	0	0	0	1.45805e-06	0	0	0	0	0	0
g__Salinivibrio	1.45511e-05	8.83306e-06	0.000259015	0.0152764	0.00388971	1.83306e-05	0	0.00103558	0	9.31906e-06	0.000212647
g__Salinivirga	0	1.76661e-05	4.16345e-05	0.00047189	0.000132798	0	0	0	0	0	0
g__Salipaludibacillus	0	1.76661e-05	2.90537e-05	0	1.168e-05	0	0	0	0	8.92937e-06	1.78587e-06
g__Saliterribacillus	5.8322e-06	0	0	8.70618e-06	3.63459e-06	9.16531e-06	1.78072e-05	1.63736e-05	0	0	8.66921e-06
g__Sandaracinus	0	0	0	2.887e-05	7.21751e-06	1.67128e-05	4.67236e-05	0	0	0	1.26873e-05
g__Sanguibacter	0	0	0	0	0	0	0.000263262	0.000112918	2.58099e-05	0	8.0398e-05
g__Sedimentibacter	0	2.72485e-05	8.27931e-06	1.75919e-05	1.32799e-05	9.16531e-06	5.00871e-05	0	1.0812e-05	0	1.40129e-05
g__Sedimenticola	0	0	0	0.000299281	7.48202e-05	0	0	0	0	0	0
g__Sediminibacterium	0	0	0	0	0	6.31064e-05	0	0	0	0	1.26213e-05
g__Sediminispirochaeta	0	0	0	2.887e-05	7.21751e-06	0	0	0	0	0	0
g__Segetibacter	0	0	0	0	0	0	0	0	1.5167e-05	0	3.03341e-06
g__Selenomonas	0	9.5824e-06	0	0	2.3956e-06	0	9.0782e-06	0	0	0	1.81564e-06
g__Serratia	0	0.000460584	0	0.00201396	0.000618636	0.000275234	0.00267717	0.00100825	0.000285262	0	0.000849184
g__Shewanella	9.37831e-06	5.3443e-05	5.28104e-05	0.000595485	0.000177779	0.000447274	4.39941e-05	0.00224832	3.6791e-05	0	0.000555276
g__Shimazuella	0	0	2.48379e-05	7.96857e-06	8.20163e-06	0	0	0	0	0	0
g__Sideroxydans	0	0	0	2.887e-05	7.21751e-06	7.54745e-06	0	0	0	0	1.50949e-06
g__Silvanigrella	0	0	0	1.83295e-05	4.58238e-06	0	0	0	0	0	0
g__Singulisphaera	0	9.5824e-06	8.90623e-06	9.62334e-06	7.02799e-06	9.16531e-06	9.68398e-05	6.75406e-06	4.26757e-05	0	3.1087e-05
g__Sinibacillus	8.71893e-06	1.7463e-05	0	0	6.54548e-06	0	0	0	0	0	0
g__Sinobaca	0	0	0	3.42667e-05	8.56667e-06	0	0	0	0	0	0
g__Sinomicrobium	0	0	8.27931e-06	0	2.06983e-06	9.16531e-06	0	0	0	0	1.83306e-06
g__Skermanella	0	1.83139e-05	0	0.000285969	7.60708e-05	8.57488e-05	0.000307925	0.000111142	0.000221534	3.44009e-05	0.00015215
g__Sneathiella	0	0	0	5.96476e-05	1.49119e-05	0	1.076e-05	0	0	0	2.152e-06
g__Solibacillus	5.8322e-06	5.23889e-05	4.13966e-05	2.53809e-05	3.12497e-05	0	3.05982e-05	0	0	8.92937e-06	7.9055e-06
g__Solirubrobacter	5.8322e-06	0	8.27931e-06	0.000279476	7.33969e-05	2.58781e-05	0.00044003	4.48954e-05	0.000196513	1.44463e-05	0.000144353
g__Sorangium	0	0	0	9.62334e-06	2.40584e-06	0	0	0	0	0	0
g__Sphaerisporangium	0	0	8.27931e-06	9.40938e-05	2.55933e-05	0	7.73217e-05	1.63736e-05	3.35625e-05	7.22314e-06	2.68962e-05
g__Sphaerochaeta	4.65988e-05	0.000636554	0.000237334	0.00169875	0.000654809	2.70122e-05	4.60251e-05	5.99818e-05	0	0	2.66038e-05
g__Sphingoaurantiacus	0	0	0	0	0	7.54745e-06	0	0	0	0	1.50949e-06
g__Sphingobacterium	2.32701e-05	0.000570893	4.20235e-05	0.0030211	0.000914321	0.0019268	0.0358788	0.0258201	0.0033578	0.013688	0.0161343
g__Sphingobium	1.16644e-05	0	0	7.393e-05	2.13986e-05	1.83306e-05	8.57015e-05	0.000123488	0.000307908	2.71778e-05	0.000112521
g__Sphingomonas	7.57598e-05	0.00175698	8.42849e-05	0.0112801	0.00329928	0.0135596	0.0241388	0.0109523	0.0352198	0.00856404	0.0184869
g__Sphingopyxis	0	0.00016908	4.20235e-05	0.000175938	9.67604e-05	6.26226e-05	0.000632028	0.000832563	0.000437166	0.000241352	0.000441146
g__Sphingorhabdus	0	1.91648e-05	0	2.46433e-05	1.0952e-05	2.64451e-05	1.78072e-05	8.18679e-06	8.04242e-05	0	2.65727e-05
g__Sporacetigenium	0	2.63976e-05	3.43711e-05	5.98271e-05	3.0149e-05	5.17562e-05	0.000131092	8.18679e-06	3.35625e-05	0	4.49196e-05
g__Sporichthya	0	0	0	8.70618e-06	2.17654e-06	0	0	0	0	0	0
g__Sporobacter	5.8322e-06	0	0	3.33495e-05	9.79542e-06	9.73236e-06	0	0	0	0	1.94647e-06
g__Sporomusa	0	3.4926e-05	8.27931e-06	5.31542e-05	2.40899e-05	7.54745e-06	0	0	0	9.31906e-06	3.3733e-06
g__Sporosalibacterium	1.45511e-05	0	0	7.96857e-06	5.62992e-06	0	0	0	0	0	0
g__Sporosarcina	3.49932e-05	0.00327285	0.00134525	0.000354124	0.0012518	4.37249e-05	0.0015463	5.08967e-05	0.000102451	0.000583204	0.000465316
g__Sporotomaculum	0	0	0	0	0	0	9.0782e-06	0	0	0	1.81564e-06
g__Stackebrandtia	0	1.76661e-05	8.90623e-06	2.72153e-05	1.34469e-05	0	0	0	0	0	0
g__Staphylococcus	0.000437441	0.000579688	0.0019953	0.00188346	0.00122397	0.000802686	0.00043907	0.000258927	4.00195e-05	0.0034545	0.00099904
g__Stappia	0	1.91648e-05	0	0.00216305	0.000545553	9.16531e-06	0	0	0	0	1.83306e-06
g__Stenotrophobacter	0	0	0	0.000137372	3.4343e-05	1.94647e-05	7.52907e-05	8.18679e-06	3.03341e-05	8.92937e-06	2.84411e-05
g__Stenotrophomonas	2.10427e-05	0.000234556	8.27931e-06	0.00196388	0.000556941	0.000341519	0.0194499	0.00849825	0.00265487	0.0073547	0.00765984
g__Steroidobacter	0	9.5824e-06	0	0.000114816	3.10995e-05	0	3.96764e-05	0	4.26757e-05	0	1.64704e-05
g__Streptococcus	1.16644e-05	0.000260122	0	2.72153e-05	7.47504e-05	0	0	0	2.90384e-05	7.22314e-06	7.2523e-06
g__Streptomonospora	0	8.83306e-06	0	0	2.20827e-06	0	0	0	0	0	0
g__Streptomyces	0	3.57769e-05	0	0.000588992	0.000156192	6.9036e-05	0.000533186	4.09339e-05	0.000165776	0.000128674	0.000187521
g__Subdoligranulum	0	0	0	0	0	9.16531e-06	0	0	0	0	1.83306e-06
g__Subgroup_10	0	0	0	0.0010325	0.000258124	7.49656e-05	2.85672e-05	0	0	8.92937e-06	2.24924e-05
g__Subsaxibacter	0	0	0	0	0	0	0	6.75406e-06	0	0	1.35081e-06
g__Succinivibrio	0	0	0	0	0	5.49919e-05	0	0	0	0	1.09984e-05
g__Sulfurifustis	0	0	0	0	0	0	4.13581e-05	0	0	0	8.27163e-06
g__Sulfurimonas	0	0	1.65586e-05	0.00228115	0.000574428	0	0	0	0	0	0
g__Sulfurospirillum	0.000494781	8.83306e-06	0.0014141	0.000274512	0.000548056	0	0.000115223	3.81413e-05	0	0	3.06728e-05
g__Sulfurovum	0	0	0	5.27757e-05	1.31939e-05	1.50949e-05	0	0	0	0	3.01898e-06
g__Sunxiuqinia	0	0	8.90623e-06	0.000515674	0.000131145	0	0	0	0	0	0
g__Symplocastrum_CPER-KK1	0	0	0	0	0	1.72798e-05	9.0782e-06	0	0	0	5.2716e-06
g__Synechococcus_IR11	0	0	0	8.70618e-06	2.17654e-06	3.23747e-05	1.81564e-05	0	1.5167e-05	0	1.31396e-05
g__Syntrophaceticus	0	0	4.92869e-05	0	1.23217e-05	0	0	0	0	0	0
g__Syntrophomonas	0	0	0	7.96857e-06	1.99214e-06	7.54745e-06	0	0	0	0	1.50949e-06
g__Taibaiella	0	1.83139e-05	0	4.13181e-05	1.4908e-05	1.88977e-05	0.000171118	5.16494e-05	9.12362e-05	0.000284128	0.000123406
g__Tangfeifania	8.71893e-06	0.000158081	0.000337832	0.00195725	0.00061547	0	1.74579e-05	0	0	0	3.49159e-06
g__Tellurimicrobium	0	8.83306e-06	0	7.276e-05	2.03983e-05	1.83306e-05	5.21181e-05	0	0	0	1.40897e-05
g__Tenacibaculum	0	0	0	0	0	2.74959e-05	0	0	0	0	5.49919e-06
g__Tepidanaerobacter	0	0	8.27931e-06	0	2.06983e-06	0	0	0	0	0	0
g__Tepidicaulis	0	8.83306e-06	8.27931e-06	0	4.27809e-06	0	0	0	0	0	0
g__Tepidimicrobium	0.000175917	0.000132534	5.09297e-05	7.96857e-06	9.18374e-05	0	8.72897e-06	0.000136192	0	0	2.89841e-05
g__Terasakiispira	0.00058471	0	0	0.00235758	0.000735573	4.63936e-05	0.000151186	5.9909e-05	0.000103175	0	7.21327e-05
g__Terribacillus	0	0	0	0.00107741	0.000269353	6.74181e-05	0.000278747	2.98817e-05	7.58351e-06	0.000142333	0.000105193
g__Terrimonas	0	1.76661e-05	0	4.389e-05	1.5389e-05	9.16531e-06	1.076e-05	0	7.58351e-06	0	5.50176e-06
g__Tetragenococcus	0.00425691	0.000600014	0.000105621	0.00105343	0.001504	2.70122e-05	0.000462637	0.0166059	0.000153265	0	0.00344975
g__Thalassospira	0	0	8.90623e-06	0.000595412	0.00015108	9.16531e-06	0	1.49409e-05	0	0	4.82123e-06
g__Thauera	0	0	5.75662e-05	8.70618e-06	1.65681e-05	0	9.0782e-06	0	2.27505e-05	0	6.36575e-06
g__Thermincola	0	8.73149e-06	1.71855e-05	4.13181e-05	1.68088e-05	8.96348e-05	6.85927e-05	0	0	0	3.16455e-05
g__Thermoactinomyces	0	1.83139e-05	6.74883e-05	0.000195977	7.04447e-05	0	4.13581e-05	0	0	0	8.27163e-06
g__Thermobacillus	0	0	1.65586e-05	8.70618e-06	6.3162e-06	0	0	0	0	0	0
g__Thermoflavimicrobium	0	0	0	0	0	9.16531e-06	0	0	0	0	1.83306e-06
g__Thermomonas	5.8322e-06	9.5824e-06	1.65586e-05	4.389e-05	1.89658e-05	0	0	8.18679e-06	0	4.12344e-05	9.88423e-06
g__Thermomonospora	0	0	0	0	0	0	1.076e-05	0	0	0	2.152e-06
g__Thermopolyspora	0	8.73149e-06	0	1.66747e-05	6.35156e-06	0	0	1.42609e-05	0	0	2.85218e-06
g__Thermovirga	0	0	0	0	0	7.54745e-06	0	0	9.11319e-06	0	3.33213e-06
g__Thioalbus	0	0	0	0.000166495	4.16237e-05	4.47758e-05	0	0	0	0	8.95515e-06
g__Thiobacillus	0	0	0	0.000669288	0.000167322	9.16531e-06	9.0782e-06	1.56936e-05	0	0	6.78743e-06
g__Thiohalobacter	0	0	7.26343e-06	0.000849148	0.000214103	0	0	0	0	0	0
g__Thiohalomonas	0	0	0	8.70618e-06	2.17654e-06	0	1.78072e-05	0	9.11319e-06	0	5.38407e-06
g__Thiohalospira	3.0421e-05	0.000176903	8.90623e-06	0	5.40575e-05	0	0	0	0	0	0
g__Thiomicrospira	3.49932e-05	0.000175544	4.13966e-05	0.0007405	0.000248108	7.54745e-06	1.98382e-05	1.42609e-05	9.11319e-06	0	1.01519e-05
g__Tissierella	2.39294e-05	9.90054e-05	0.000140986	9.66657e-05	9.01467e-05	1.67128e-05	9.68398e-05	5.98362e-05	0	0	3.46778e-05
g__Tistrella	0	0	0	0.000122605	3.06512e-05	0	0	0	0	0	0
g__Tolypothrix_PCC-7601	0	0	0	5.25962e-05	1.3149e-05	0	0	0	0	0	0
g__Treponema_2	0	0	0	1.74124e-05	4.35309e-06	0	0	0	0	0	0
g__Trichococcus	0	0.000181094	8.27931e-06	0.000100408	7.24452e-05	6.9603e-05	8.72897e-06	0	0	8.92937e-06	1.74523e-05
g__Tropicimonas	0	2.78963e-05	0	2.53809e-05	1.33193e-05	7.54745e-06	2.89164e-05	0	0	0	7.29277e-06
g__Truepera	3.85393e-05	5.59957e-05	0.00014959	0.000100354	8.61198e-05	4.63936e-05	0.000217748	0	3.94472e-05	6.70956e-05	7.41369e-05
g__Tumebacillus	4.37121e-05	8.22918e-05	0.000285107	0.000683678	0.000273697	0.000126238	0.000206668	3.88213e-05	7.94667e-05	5.22597e-05	0.000100691
g__Turicibacter	0	8.73149e-06	1.71855e-05	4.22352e-05	1.70381e-05	0	1.076e-05	0	0	0	2.152e-06
g__Tychonema_CCAP_1459-11B	0	0	0	0	0	2.26424e-05	3.63128e-05	0	0	0	1.1791e-05
g__Tyzzerella	0.000134799	0	8.27931e-05	6.14819e-05	6.97685e-05	1.83306e-05	0	8.18679e-06	0	0	5.30348e-06
g__Uliginosibacterium	0	0	0	0	0	0	0	6.75406e-06	0	0	1.35081e-06
g__Vagococcus	8.71893e-06	0	0	0	2.17973e-06	0	0	4.94639e-05	3.18637e-05	0.000519113	0.000120088
g__Variovorax	0	0.000365509	0	0.00144033	0.000451461	0.00272547	0.00434953	0.00115013	0.00457222	0.000269301	0.00261333
g__Veillonella	0	8.73149e-06	1.61697e-05	1.59371e-05	1.02096e-05	0	1.076e-05	0	9.11319e-06	0	3.97463e-06
g__Verrucomicrobium	0	0	0	0	0	0	1.076e-05	0	7.58351e-06	0	3.6687e-06
g__Verrucosispora	0	0	0	4.37104e-05	1.09276e-05	2.42602e-05	0.000203747	6.75406e-06	2.5979e-05	0	5.21481e-05
g__Verticia	0	2.79979e-05	0	0.000437265	0.000116316	5.12724e-05	0.004141	0.00059421	0.000327196	3.47906e-05	0.00102969
g__Vibrio	0	0.000567692	4.32773e-05	0.102433	0.0257611	0.000342536	3.76454e-05	0.00638228	2.27505e-05	0.000900242	0.00153709
g__Vibrionimonas	0	0	0	0	0	0	0	7.50683e-06	0	0	1.50137e-06
g__Vicinamibacter	0	0	0	0	0	0	9.0782e-06	0	0	0	1.81564e-06
g__Virgibacillus	0.000262213	0.000385182	0.000223715	0.000941948	0.000453265	0.000105697	9.44304e-05	0.000209463	2.42802e-05	0	8.67742e-05
g__Virgisporangium	0	0	0	9.62334e-06	2.40584e-06	0	0	0	0	0	0
g__Vitellibacter	5.8322e-06	9.18742e-05	0.00010975	3.42667e-05	6.04307e-05	2.42602e-05	0	0	9.11319e-06	0	6.67468e-06
g__Vitreoscilla	0	0	0	0	0	0	0	0.000147098	0	0	2.94197e-05
g__Vulcanibacillus	0	0	8.27931e-06	5.24166e-05	1.5174e-05	0	8.72897e-06	7.50683e-06	0	0	3.24716e-06
g__Vulgatibacter	0	0	0	8.70618e-06	2.17654e-06	0	0	0	7.58351e-06	0	1.5167e-06
g__Waddlia	0	0	2.48379e-05	0	6.20948e-06	0	0	0	0	0	0
g__Wandonia	0	0	0	0.00486036	0.00121509	0	0	0	0	0	0
g__Weissella	0.000157659	0.13845	0.00187349	0.000267766	0.0351873	0.00356567	0.00105916	0.00107849	0.0120444	0.198562	0.0432619
g__Wenzhouxiangella	8.50207e-05	0.000476071	0.00037283	2.62981e-05	0.000240055	0	0	3.60286e-05	0	0	7.20572e-06
g__Woeseia	0	0	0	0	0	0	8.72897e-06	0	0	0	1.74579e-06
g__Xanthobacter	0	0	0	0.000744981	0.000186245	0	0	0	0	0	0
g__Xanthomarina	0	1.75646e-05	0.0001802	0.000124818	8.06455e-05	1.67128e-05	0	0	0	0	3.34255e-06
g__Xanthomonas	0	2.61945e-05	2.48379e-05	0.015019	0.0037675	0.000244903	0.0169617	0.00213155	0.00188916	0.013922	0.00702987
g__Xylophilus	0	0.000452703	1.71855e-05	5.60853e-05	0.000131494	0.000455414	0.000551349	0.000136119	0.000346549	0.00134325	0.000566536
g__[Eubacterium]_brachy_group	0	9.5824e-06	0	7.96857e-06	4.38774e-06	0	0	0	0	0	0
g__[Eubacterium]_coprostanoligenes_group	0	0	0	0	0	5.49919e-05	0	0	0	0	1.09984e-05
g__[Eubacterium]_hallii_group	0	0	0	0	0	1.83306e-05	0	0	0	0	3.66613e-06
g__[Eubacterium]_ruminantium_group	0	0	0	0	0	9.16531e-06	0	0	0	0	1.83306e-06
g__[Eubacterium]_xylanophilum_group	0	0	0	7.96857e-06	1.99214e-06	9.16531e-06	9.0782e-06	0	0	0	3.6487e-06
g__[Ruminococcus]_torques_group	0	0	0	0	0	9.16531e-06	0	0	0	0	1.83306e-06
g__alphaI_cluster	0	9.5824e-06	0	0.000122964	3.31366e-05	5.66349e-05	0.000322747	9.63992e-05	0.000381594	9.31906e-06	0.000173339
g__dgA-11_gut_group	0	0	0	0	0	1.83306e-05	0	0	0	0	3.66613e-06
g__hgcI_clade	0	5.35446e-05	0	4.78114e-05	2.5339e-05	0.00063244	0	0	0	0	0.000126488
g__mle1-7	0	0	0	5.18586e-05	1.29646e-05	0	9.0782e-06	0	2.42802e-05	0	6.67168e-06
g__norank_f__0319-6G20	0	0	0	4.46276e-05	1.11569e-05	9.73236e-06	1.98382e-05	6.75406e-06	3.50922e-05	0	1.42834e-05
g__norank_f__67-14	0	3.83296e-05	8.90623e-06	0.00140948	0.00036418	8.51817e-05	0.000557697	5.51948e-05	0.00021015	1.61525e-05	0.000184875
g__norank_f__A21b	0	0	0	7.96857e-06	1.99214e-06	0	1.076e-05	0	2.42802e-05	0	7.00804e-06
g__norank_f__A4b	0	0	0	0.000470381	0.000117595	0.000157453	9.88125e-05	1.63736e-05	3.18637e-05	0	6.09006e-05
g__norank_f__AB1	0	0	0	0	0	0	1.076e-05	0	0	2.71778e-05	7.58755e-06
g__norank_f__AKIW781	0	0	0	4.55448e-05	1.13862e-05	1.72798e-05	2.72346e-05	0	0	0	8.90288e-06
g__norank_f__AKYG1722	0	0	7.26343e-06	0.000484464	0.000122932	0.000138556	0.000215461	0	7.51117e-05	3.61072e-05	9.30472e-05
g__norank_f__Acetobacteraceae	0	0	8.27931e-06	9.62334e-06	4.47566e-06	0	0.000100873	8.18679e-06	3.50922e-05	9.31906e-06	3.06941e-05
g__norank_f__Acidaminococcaceae	0	0.000149693	8.90623e-06	8.8338e-05	6.17342e-05	3.39926e-05	0	0	0	0	6.79852e-06
g__norank_f__Acidobacteriaceae_Subgroup_1	0	0	8.27931e-06	0	2.06983e-06	7.54745e-06	0	0	0	0	1.50949e-06
g__norank_f__Actinomycetaceae	0.000413936	6.11204e-05	8.53008e-05	9.64862e-05	0.000164211	2.48273e-05	0	1.63736e-05	0	0	8.24017e-06
g__norank_f__Anaerolineaceae	0	9.5824e-06	0	0.000783691	0.000198318	7.99024e-05	5.78328e-05	0	9.11319e-06	0	2.93697e-05
g__norank_f__Ardenticatenaceae	0	0	0	0	0	0	9.0782e-06	8.18679e-06	0	0	3.453e-06
g__norank_f__B1-7BS	0	0	0	1.75919e-05	4.39798e-06	0	0	0	0	0	0
g__norank_f__BIrii41	0	0	0	2.79529e-05	6.98822e-06	0	0	0	0	0	0
g__norank_f__BSV26	0	0	0	2.70357e-05	6.75892e-06	0	0	0	0	0	0
g__norank_f__BSV40	0	0	0	8.70618e-06	2.17654e-06	0	0	0	0	0	0
g__norank_f__Bacillaceae	0	4.45084e-05	8.90623e-06	1.92467e-05	1.81653e-05	0	0	0	0	0	0
g__norank_f__Bacteriovoracaceae	0	0	0	2.53809e-05	6.34523e-06	0	0	0	0	0	0
g__norank_f__Bacteroidales_RF16_group	0	0	0	0	0	9.16531e-06	0	0	0	0	1.83306e-06
g__norank_f__Balneolaceae	1.80972e-05	0.000141024	0.000246523	9.46518e-05	0.000125074	0	0	0	0	0	0
g__norank_f__Beggiatoaceae	0	0	0	0	0	1.67128e-05	0	0	0	0	3.34255e-06
g__norank_f__Beijerinckiaceae	5.8322e-06	1.83139e-05	1.71855e-05	1.66747e-05	1.45016e-05	3.72283e-05	0.00011662	0	0	8.92937e-06	3.25555e-05
g__norank_f__Blastocatellaceae	0	0	0	8.33005e-05	2.08251e-05	2.26424e-05	3.59636e-05	0	3.18637e-05	7.22314e-06	1.95386e-05
g__norank_f__Bradymonadaceae	0.000297383	0.000159033	0.000332514	0.00151935	0.000577071	1.83306e-05	0	5.09695e-05	0	0	1.386e-05
g__norank_f__Burkholderiaceae	0	8.73149e-06	0	0.0001028	2.78829e-05	9.16531e-06	9.0782e-06	1.49409e-05	4.1146e-05	0	1.48661e-05
g__norank_f__Caldilineaceae	0	0	0	0.000860766	0.000215192	5.93036e-05	0.000144233	8.18679e-06	6.42997e-05	0	5.52045e-05
g__norank_f__Caulobacteraceae	0	0	0	0	0	0	2.68854e-05	1.49409e-05	3.50922e-05	0	1.53837e-05
g__norank_f__Chitinophagaceae	0	9.5824e-06	0	0.000135538	3.628e-05	0	5.78328e-05	6.19489e-05	0.00015135	9.31906e-06	5.60901e-05
g__norank_f__Christensenellaceae	0	0	8.90623e-06	0	2.22656e-06	1.50949e-05	9.0782e-06	0	0	0	4.83462e-06
g__norank_f__Chroococcidiopsaceae	0	1.83139e-05	0	0	4.57847e-06	0	1.81564e-05	0	0	0	3.63128e-06
g__norank_f__Clostridiaceae_1	0	8.73149e-06	2.67187e-05	1.75919e-05	1.32605e-05	4.74696e-05	2.89164e-05	1.49409e-05	0	0	1.82654e-05
g__norank_f__Clostridiaceae_2	0	8.73149e-06	8.90623e-06	2.53809e-05	1.07547e-05	0	1.74579e-05	0	0	0	3.49159e-06
g__norank_f__Coleofasciculaceae	0	0	0	0.000163311	4.08277e-05	5.88199e-05	9.0782e-06	0	0	0	1.35796e-05
g__norank_f__Coriobacteriales_Incertae_Sedis	0	3.58784e-05	1.78125e-05	9.62334e-06	1.58286e-05	0	0	0	0	0	0
g__norank_f__Cryomorphaceae	8.71893e-06	8.73149e-06	8.5842e-05	0.00298831	0.000772899	9.16531e-06	8.72897e-06	2.16949e-05	0	0	7.91784e-06
g__norank_f__Cyclobacteriaceae	0	0	0	0.000153562	3.83905e-05	0	2.152e-05	1.42609e-05	0	0	7.15617e-06
g__norank_f__D05-2	0	0	0	0	0	0	0	0	0	7.22314e-06	1.44463e-06
g__norank_f__DEV007	0	0	0	9.62334e-06	2.40584e-06	0	0	0	0	0	0
g__norank_f__Dermatophilaceae	0	9.5824e-06	0	0	2.3956e-06	0	9.67172e-05	0	0	0	1.93434e-05
g__norank_f__Desulfarculaceae	0	0	0	2.53809e-05	6.34523e-06	0	3.22799e-05	0	9.11319e-06	0	8.27863e-06
g__norank_f__Desulfovibrionaceae	0	0	0	0	0	0	0	0	0	7.22314e-06	1.44463e-06
g__norank_f__E6aC02	0	0.000133144	6.40517e-05	0	4.92989e-05	0	4.36449e-05	7.50683e-06	0	0	1.02303e-05
g__norank_f__Entotheonellaceae	0	0	0	9.62334e-06	2.40584e-06	0	0	0	7.58351e-06	9.31906e-06	3.38051e-06
g__norank_f__Euzebyaceae	0	0	0	2.79529e-05	6.98822e-06	9.16531e-06	2.85672e-05	0	0	0	7.54649e-06
g__norank_f__Fimbriimonadaceae	0	0	0	0	0	0	1.98382e-05	0	0	0	3.96764e-06
g__norank_f__Flavobacteriaceae	0.000167931	3.50275e-05	1.65586e-05	4.31524e-05	6.56675e-05	3.23747e-05	1.78072e-05	0.00030307	0	0	7.06503e-05
g__norank_f__Fodinicurvataceae	0	1.75646e-05	3.33552e-05	0.000137067	4.69966e-05	0	0	0	0	0	0
g__norank_f__Geminicoccaceae	0	2.61945e-05	0	0.000183529	5.24308e-05	2.42602e-05	0.00044578	7.22484e-05	0.000251699	3.26947e-05	0.000165336
g__norank_f__Gemmataceae	0	8.83306e-06	0	0.000187217	4.90124e-05	1.72798e-05	1.81564e-05	0	3.83207e-05	0	1.47514e-05
g__norank_f__Gemmatimonadaceae	0	0	8.27931e-06	0.000597013	0.000151323	5.17562e-05	0.000304241	2.16949e-05	0.000135442	0	0.000102627
g__norank_f__Halobacteroidaceae	0	0	0	6.03852e-05	1.50963e-05	7.54745e-06	0	0	0	0	1.50949e-06
g__norank_f__Halomonadaceae	6.54142e-05	0.0699076	0.00970016	0	0.0199183	0	0	0.00590747	0	0	0.00118149
g__norank_f__Heliobacteriaceae	5.8322e-06	2.61945e-05	1.71855e-05	0	1.23031e-05	9.18197e-05	4.10089e-05	0	0	0	2.65657e-05
g__norank_f__Holophagaceae	0	0	0	0	0	9.16531e-06	0	0	0	0	1.83306e-06
g__norank_f__Holosporaceae	0	0	0	7.96857e-06	1.99214e-06	0	9.0782e-06	1.50137e-05	1.83955e-05	0	8.49747e-06
g__norank_f__Hydrogenedensaceae	0	0	8.27931e-06	0	2.06983e-06	0	0	4.09339e-05	2.5979e-05	0	1.33826e-05
g__norank_f__Hydrogenophilaceae	0	0	0	1.83295e-05	4.58238e-06	0	0	0	0	0	0
g__norank_f__Hyphomicrobiaceae	0	0	0	0.00651687	0.00162922	0	0	1.63736e-05	2.75087e-05	0	8.77645e-06
g__norank_f__Ilumatobacteraceae	8.71893e-06	9.5824e-06	8.27931e-06	0.00020443	5.77527e-05	1.72798e-05	0.000210445	4.42154e-05	0.000213145	0	9.7017e-05
g__norank_f__Isosphaeraceae	0	9.5824e-06	0	2.79529e-05	9.38381e-06	1.67128e-05	3.96764e-05	6.75406e-06	9.11319e-06	0	1.44513e-05
g__norank_f__Izimaplasmataceae	0.000390755	0.000514134	0.000548232	0.000494626	0.000486937	2.48273e-05	0.000160963	9.29994e-05	9.11319e-06	0	5.75806e-05
g__norank_f__JG30-KF-AS9	0	2.87472e-05	0	2.62981e-05	1.37613e-05	5.82528e-05	0.000124074	0	7.58351e-06	0	3.79821e-05
g__norank_f__JG30-KF-CM45	2.03833e-05	0.000676724	0.000299872	0.00142511	0.000605523	0.000672062	0.00218994	8.36438e-05	0.000585223	0.000193276	0.000744828
g__norank_f__KF-JG30-B3	0	0	0	2.55605e-05	6.39012e-06	7.54745e-06	0	6.75406e-06	0	0	2.8603e-06
g__norank_f__LK-44f	0	0	0	4.48072e-05	1.12018e-05	7.54745e-06	0	0	0	0	1.50949e-06
g__norank_f__Lachnospiraceae	8.71893e-06	0	8.27931e-06	9.62334e-06	6.6554e-06	9.16531e-06	1.076e-05	0	0	0	3.98506e-06
g__norank_f__Lentimicrobiaceae	0	0	2.54648e-05	0.000931891	0.000239339	0	0	1.50137e-05	1.82264e-05	0	6.64801e-06
g__norank_f__Leptotrichiaceae	0	0	0	0	0	0	0	0	1.82264e-05	0	3.64528e-06
g__norank_f__Limnochordaceae	0	0	0.000117402	6.23991e-05	4.49503e-05	0	1.076e-05	0	0	0	2.152e-06
g__norank_f__Longimicrobiaceae	5.8322e-06	0	0	0.000235028	6.02151e-05	8.79337e-05	6.65617e-05	0	0	8.92937e-06	3.2685e-05
g__norank_f__MAT-CR-H4-C10	0	0	1.61697e-05	0	4.04241e-06	0	0	0	0	0	0
g__norank_f__MWH-CFBk5	0	0	0	0	0	7.54745e-06	0	0	0	0	1.50949e-06
g__norank_f__Magnetospiraceae	0	0	0	2.39057e-05	5.97643e-06	0	0	0	0	0	0
g__norank_f__Marinifilaceae	0	0	0	2.62981e-05	6.57452e-06	0	0	0	0	0	0
g__norank_f__Marinilabiliaceae	0	8.73149e-06	2.67187e-05	8.14662e-05	2.92291e-05	9.73236e-06	8.72897e-06	0	0	0	3.69227e-06
g__norank_f__Methyloligellaceae	0	2.7147e-05	0	0.000386503	0.000103412	2.58781e-05	0.000187273	0.000101793	0.000200144	3.40112e-05	0.00010982
g__norank_f__Micavibrionaceae	0	0	0	0.000140017	3.50043e-05	0	0	0	0	0	0
g__norank_f__Micromonosporaceae	0	0	0	9.62334e-06	2.40584e-06	0	5.78328e-05	0	0	0	1.15666e-05
g__norank_f__Micropepsaceae	0	8.83306e-06	0	1.75919e-05	6.60624e-06	7.54745e-06	1.076e-05	0	1.83955e-05	0	7.34058e-06
g__norank_f__Microscillaceae	0	0	0	2.79529e-05	6.98822e-06	0	0	1.56936e-05	3.35625e-05	7.22314e-06	1.12959e-05
g__norank_f__Microtrichaceae	0	0	0	0	0	0	3.56143e-05	0	7.58351e-06	0	8.63957e-06
g__norank_f__Mitochondria	0	0.000168108	0	1.75919e-05	4.6425e-05	2.42602e-05	6.35474e-05	0	0	1.82484e-05	2.12112e-05
g__norank_f__Muribaculaceae	0	0	0	0	0	0.000320786	0	0	0	0	6.41572e-05
g__norank_f__Myxococcaceae	0	9.5824e-06	0	1.75919e-05	6.79358e-06	0	0.0001728	8.18679e-06	2.27505e-05	0	4.07474e-05
g__norank_f__NS11-12_marine_group	0	0	0	0.00016367	4.09175e-05	1.88977e-05	0	0	0	0	3.77953e-06
g__norank_f__NS9_marine_group	0	0	2.4449e-05	8.70618e-06	8.28879e-06	0	0	0	0	0	0
g__norank_f__Nitriliruptoraceae	0	1.7463e-05	4.20235e-05	0	1.48716e-05	1.50949e-05	9.0782e-06	0	0	0	4.83462e-06
g__norank_f__Nostocaceae	0	0	0	9.62334e-06	2.40584e-06	0	0	0	0	0	0
g__norank_f__Oligoflexaceae	0	0	8.27931e-06	0	2.06983e-06	0	1.076e-05	0	0	0	2.152e-06
g__norank_f__P3OB-42	0	0	0	0	0	7.54745e-06	0	0	0	0	1.50949e-06
g__norank_f__PHOS-HE36	0	0	0	0.000122246	3.05614e-05	0	0	0	0	0	0
g__norank_f__Paenibacillaceae	0	8.73149e-06	0	1.59371e-05	6.16716e-06	0	0	0	0	0	0
g__norank_f__Paracaedibacteraceae	0	0	0	0	0	0	8.72897e-06	0	0	8.92937e-06	3.53167e-06
g__norank_f__Parachlamydiaceae	0	9.5824e-06	0	9.62334e-06	4.80144e-06	7.54745e-06	0.000165433	0	9.11319e-06	0	3.64186e-05
g__norank_f__Pedosphaeraceae	0	0	0	2.70357e-05	6.75892e-06	2.42602e-05	1.74579e-05	8.18679e-06	1.5167e-05	0	1.30144e-05
g__norank_f__Peptococcaceae	1.52105e-05	6.1222e-05	3.33552e-05	2.53809e-05	3.37922e-05	0	0	6.75406e-06	0	0	1.35081e-06
g__norank_f__Peptostreptococcaceae	0	0	0	3.26119e-05	8.15297e-06	0	0	6.75406e-06	0	9.31906e-06	3.21462e-06
g__norank_f__Phycisphaeraceae	0	0	3.33552e-05	2.79529e-05	1.5327e-05	0	0	0	0	0	0
g__norank_f__Prolixibacteraceae	0	0	4.10076e-05	0.00137088	0.000352973	2.74959e-05	0	1.50137e-05	0	0	8.50192e-06
g__norank_f__Reyranellaceae	0	0	0	9.8141e-05	2.45352e-05	7.54745e-06	2.152e-05	2.16949e-05	5.51865e-05	8.92937e-06	2.29756e-05
g__norank_f__Rhizobiales_Incertae_Sedis	0	9.5824e-06	0	7.276e-05	2.05856e-05	4.75277e-05	0.000126425	0	4.87295e-05	0	4.45365e-05
g__norank_f__Rhodanobacteraceae	0	0	0	9.62334e-06	2.40584e-06	9.16531e-06	9.0782e-06	6.75406e-06	4.55011e-05	0	1.40997e-05
g__norank_f__Rhodobacteraceae	0	0	0	3.51838e-05	8.79596e-06	9.16531e-06	4.39941e-05	8.18679e-06	2.75087e-05	0	1.7771e-05
g__norank_f__Rhodocyclaceae	0	0	0	2.62981e-05	6.57452e-06	0	2.68854e-05	0.000112166	1.0812e-05	7.22314e-06	3.14172e-05
g__norank_f__Rhodothermaceae	0	0	0	0	0	0	3.72961e-05	0	0	0	7.45922e-06
g__norank_f__Rikenellaceae	5.8322e-06	0	4.32773e-05	0.000200582	6.24228e-05	0	0	3.06345e-05	0	0	6.1269e-06
g__norank_f__Roseiflexaceae	0	7.32556e-05	0	0.000616333	0.000172397	2.42602e-05	8.60507e-05	0	1.5167e-05	8.92937e-06	2.68815e-05
g__norank_f__SC-I-84	0	8.73149e-06	0	0.000161656	4.25969e-05	0	3.22799e-05	1.49409e-05	8.53514e-05	0	2.65144e-05
g__norank_f__ST-12K33	0	0	0	0.000100048	2.50121e-05	0	0	0	0	0	0
g__norank_f__Saccharimonadaceae	1.74379e-05	2.78963e-05	0	9.97957e-05	3.62825e-05	3.23747e-05	7.39581e-05	0	2.27505e-05	0.000117649	4.93465e-05
g__norank_f__Sandaracinaceae	0	0	0	4.29728e-05	1.07432e-05	9.16531e-06	0	7.50683e-06	1.0812e-05	0	5.49683e-06
g__norank_f__Saprospiraceae	0	0	0.000130762	0.0016373	0.000442015	2.42602e-05	8.72897e-06	4.27099e-05	6.7125e-05	0	2.85648e-05
g__norank_f__Solirubrobacteraceae	0	9.5824e-06	0	1.83295e-05	6.97798e-06	9.16531e-06	4.13581e-05	1.49409e-05	0.000407959	2.88925e-05	0.000100463
g__norank_f__Sphingobacteriaceae	0	0	0	0	0	0	0	1.42609e-05	0	0	2.85218e-06
g__norank_f__Spirochaetaceae	0	0	1.78125e-05	0	4.45311e-06	0	0	0	0	0	0
g__norank_f__Sporichthyaceae	0	4.54608e-05	0	0.000232203	6.9416e-05	0.000486254	0.00081365	8.18679e-06	7.75988e-05	0	0.000277138
g__norank_f__Sporolactobacillaceae	0	0	0	1.66747e-05	4.16869e-06	0	0	0	0	0	0
g__norank_f__Steroidobacteraceae	0	0	0	0.00014964	3.74101e-05	0	7.36089e-05	2.1015e-05	9.92228e-05	0	3.87693e-05
g__norank_f__Synergistaceae	7.55836e-05	0.000414799	0.000340253	0.00192413	0.000688692	7.54745e-06	0.000123603	2.85218e-05	0	0	3.19344e-05
g__norank_f__TRA3-20	0	0	0	0.000137067	3.42667e-05	9.73236e-06	3.59636e-05	8.18679e-06	0	7.22314e-06	1.22212e-05
g__norank_f__Thermoactinomycetaceae	5.8322e-06	1.83139e-05	4.32773e-05	1.75919e-05	2.12538e-05	0	0	0	0	0	0
g__norank_f__Veillonellaceae	5.8322e-06	8.73149e-06	8.27931e-06	1.83295e-05	1.02931e-05	4.74696e-05	1.076e-05	0	0	0	1.16459e-05
g__norank_f__Vermiphilaceae	0	0	0	2.53809e-05	6.34523e-06	0	0	0	0	0	0
g__norank_f__Verrucomicrobiaceae	0	0	0	2.887e-05	7.21751e-06	0	1.076e-05	2.1015e-05	0.000182641	0	4.28833e-05
g__norank_f__Victivallaceae	0	0	0	7.96857e-06	1.99214e-06	0	0	0	0	0	0
g__norank_f__XI	1.74379e-05	0.000170013	0.000145678	4.46276e-05	9.44391e-05	5.60679e-05	0	0	9.11319e-06	0	1.30362e-05
g__norank_f__XVIII	0	0	4.26504e-05	0.000218911	6.53904e-05	9.73236e-06	9.0782e-06	0	7.58351e-06	0	5.27881e-06
g__norank_f__Xanthobacteraceae	0	2.79979e-05	7.26343e-06	0.000251523	7.16961e-05	1.72798e-05	0.000221583	2.45604e-05	5.76736e-05	0	6.42195e-05
g__norank_f__bacteriap25	0	0	0	0.000220008	5.5002e-05	0	2.68854e-05	0	0	0	5.37707e-06
g__norank_f__env.OPS_17	0	5.25921e-05	8.27931e-06	0	1.52178e-05	7.54745e-06	0	7.50683e-06	2.42802e-05	0	7.8669e-06
g__norank_f__mle1-27	0	0	0	5.25962e-05	1.3149e-05	9.16531e-06	1.076e-05	0	0	0	3.98506e-06
g__norank_f__norank	0	0	7.26343e-06	6.90914e-05	1.90887e-05	9.16531e-06	8.63999e-05	6.75406e-06	0	1.61525e-05	2.36944e-05
g__norank_f__norank_o__1-20	0	0	0	8.70618e-06	2.17654e-06	0	0	0	0	0	0
g__norank_f__norank_o__1013-28-CG33	0	0	0	3.18743e-05	7.96857e-06	0	0	0	0	0	0
g__norank_f__norank_o__11-24	0	0	0	5.51681e-05	1.3792e-05	0	0.000111953	0	6.86547e-05	0	3.61215e-05
g__norank_f__norank_o__113B434	0	0	0	2.46433e-05	6.16083e-06	0	0	0	0	0	0
g__norank_f__norank_o__211ds20	0	0	0	7.96857e-06	1.99214e-06	0	1.076e-05	0	9.11319e-06	0	3.97463e-06
g__norank_f__norank_o__ADurb.Bin180	0	0	0	8.70618e-06	2.17654e-06	0	1.076e-05	0	0	0	2.152e-06
g__norank_f__norank_o__AT-s16	0	0	0	8.70618e-06	2.17654e-06	0	0	0	0	0	0
g__norank_f__norank_o__Acidobacteriales	8.71893e-06	0	0	9.83205e-05	2.67599e-05	1.67128e-05	1.81564e-05	0	7.58351e-06	0	8.49054e-06
g__norank_f__norank_o__Actinomarinales	0	0	0	1.74124e-05	4.35309e-06	2.8063e-05	8.97635e-05	4.33898e-05	2.75087e-05	0	3.7745e-05
g__norank_f__norank_o__Ardenticatenales	0	9.5824e-06	0	0.000340725	8.75767e-05	0	8.72897e-06	0	7.58351e-06	0	3.2625e-06
g__norank_f__norank_o__Azospirillales	0	0	8.90623e-06	0.000160181	4.22718e-05	0	0.000105889	8.18679e-06	9.729e-05	1.44463e-05	4.51624e-05
g__norank_f__norank_o__Betaproteobacteriales	0	8.73149e-06	0	0	2.18287e-06	0	4.30399e-05	0	0	0	8.60798e-06
g__norank_f__norank_o__Bradymonadales	1.74379e-05	0	3.17124e-05	0.000820458	0.000217402	1.83306e-05	0	6.75406e-06	0	0	5.01694e-06
g__norank_f__norank_o__C0119	0	0	8.27931e-06	0.000286095	7.35936e-05	5.98707e-05	5.04363e-05	0	1.5167e-05	0	2.50948e-05
g__norank_f__norank_o__CCD24	0	0	0	4.4448e-05	1.1112e-05	0	2.85672e-05	0	0	0	5.71343e-06
g__norank_f__norank_o__Candidatus_Falkowbacteria	0	0	0	5.891e-05	1.47275e-05	0	0	0	0	0	0
g__norank_f__norank_o__Candidatus_Jorgensenbacteria	0	0	0	0	0	1.67128e-05	0	0	0	0	3.34255e-06
g__norank_f__norank_o__Candidatus_Kaiserbacteria	0	0	0	0.000139279	3.48199e-05	0	0	0	0	0	0
g__norank_f__norank_o__Chitinophagales	0.000214106	9.5824e-06	0	3.40871e-05	6.44438e-05	0	0	0	0	0	0
g__norank_f__norank_o__Chloroplast	5.5259e-05	0.0710708	0.00137489	0.000999671	0.0183752	0.0102046	0.0142824	0.000101793	0.000325602	0.000529377	0.00508875
g__norank_f__norank_o__Chthonomonadales	0	0	0	1.83295e-05	4.58238e-06	0	0	0	0	0	0
g__norank_f__norank_o__Clostridiales	1.74379e-05	0	0	9.62334e-06	6.7653e-06	0	0	0	0	0	0
g__norank_f__norank_o__DS-100	0	0	0	0.000154047	3.85117e-05	9.73236e-06	2.68854e-05	0	7.58351e-06	0	8.84025e-06
g__norank_f__norank_o__DTU014	0	0	0	7.07461e-05	1.76865e-05	9.16531e-06	1.076e-05	0	7.58351e-06	0	5.50176e-06
g__norank_f__norank_o__Dadabacteriales	0	0	0	0.000243375	6.08438e-05	2.58781e-05	2.89164e-05	0	4.09769e-05	7.22314e-06	2.05989e-05
g__norank_f__norank_o__Desulfuromonadales	0	0	0	9.62334e-06	2.40584e-06	0	0	0	0	0	0
g__norank_f__norank_o__Elsterales	0	0	8.90623e-06	3.98429e-05	1.21873e-05	5.12724e-05	9.5158e-05	0	0	0	2.92861e-05
g__norank_f__norank_o__Gaiellales	0	0	2.60918e-05	0.000760737	0.000196707	6.20556e-05	0.000285765	5.44421e-05	0.000215801	0	0.000123613
g__norank_f__norank_o__Gastranaerophilales	0	0	0	1.83295e-05	4.58238e-06	9.16531e-06	0	0	0	0	1.83306e-06
g__norank_f__norank_o__IMCC26256	0	1.83139e-05	0	0.000276472	7.36964e-05	2.64451e-05	5.58017e-05	1.56936e-05	4.85604e-05	0	2.93002e-05
g__norank_f__norank_o__Izimaplasmatales	0	0	0	3.59214e-05	8.98036e-06	0	0	0	0	0	0
g__norank_f__norank_o__JG36-GS-52	0	0	0	7.96857e-06	1.99214e-06	0	0	0	0	0	0
g__norank_f__norank_o__JGI_0000069-P22	8.27346e-05	0	1.65586e-05	0	2.48233e-05	0	8.72897e-06	2.16949e-05	0	0	6.08478e-06
g__norank_f__norank_o__KI89A_clade	0	0	0	0	0	1.50949e-05	9.0782e-06	0	0	0	4.83462e-06
g__norank_f__norank_o__MBNT15	0	0	0	2.70357e-05	6.75892e-06	7.54745e-06	0	0	0	0	1.50949e-06
g__norank_f__norank_o__ML602M-17	0	0	8.90623e-06	0	2.22656e-06	0	0	0	0	0	0
g__norank_f__norank_o__Micavibrionales	0	0	0	1.83295e-05	4.58238e-06	0	8.72897e-06	8.18679e-06	0	0	3.38315e-06
g__norank_f__norank_o__Microtrichales	0	2.7147e-05	0	0.000129656	3.92008e-05	0.000113245	0.000195274	4.41426e-05	0.00013714	2.50819e-05	0.000102977
g__norank_f__norank_o__Myxococcales	0	0	0	2.72153e-05	6.80381e-06	7.54745e-06	2.72346e-05	0	0	0	6.95641e-06
g__norank_f__norank_o__NB1-j	0	0	0	1.74124e-05	4.35309e-06	7.54745e-06	0	8.18679e-06	1.0812e-05	0	5.30924e-06
g__norank_f__norank_o__Nostocales	0	0	0	0.000233499	5.83747e-05	0	8.72897e-06	7.50683e-06	0	0	3.24716e-06
g__norank_f__norank_o__OPB41	0	8.73149e-06	8.90623e-06	5.02038e-05	1.69604e-05	5.17562e-05	9.0782e-06	0	0	0	1.21669e-05
g__norank_f__norank_o__OPB56	0	8.73149e-06	8.27931e-06	0.000261326	6.95842e-05	9.16531e-06	0	0	0	0	1.83306e-06
g__norank_f__norank_o__Obscuribacterales	0	0	0	0	0	0	0	2.02622e-05	9.11319e-06	0	5.87508e-06
g__norank_f__norank_o__P.palmC41	0	0	0	6.85333e-05	1.71333e-05	0	0	0	0	0	0
g__norank_f__norank_o__PB19	0	0	0	7.88943e-05	1.97236e-05	0	0	0	0	0	0
g__norank_f__norank_o__PLTA13	0	0	8.27931e-06	2.62981e-05	8.64435e-06	0	2.85672e-05	1.49409e-05	2.27505e-05	0	1.32517e-05
g__norank_f__norank_o__PeM15	0	8.83306e-06	8.90623e-06	6.37486e-05	2.0372e-05	3.77953e-05	0	0	0	0	7.55907e-06
g__norank_f__norank_o__Puniceispirillales	0	0	7.26343e-06	1.66747e-05	5.98454e-06	0	0	0	0	0	0
g__norank_f__norank_o__RBG-13-54-9	0	0	0	7.87147e-05	1.96787e-05	2.48273e-05	9.0782e-06	0	0	8.92937e-06	8.56697e-06
g__norank_f__norank_o__Rhizobiales	0	8.73149e-06	0	8.55865e-05	2.35795e-05	9.16531e-06	5.78328e-05	6.75406e-06	0	0	1.47504e-05
g__norank_f__norank_o__Rhodospirillales	0	0	0	0.000114816	2.87039e-05	0	8.17038e-05	2.38804e-05	0	0	2.11168e-05
g__norank_f__norank_o__Rokubacteriales	0	0	0	0.000401343	0.000100336	3.50434e-05	0.000154643	3.88213e-05	0.000304381	1.78587e-05	0.00011015
g__norank_f__norank_o__S085	0	9.5824e-06	0	0.000217994	5.68941e-05	9.16531e-06	3.76454e-05	0	5.30846e-05	1.61525e-05	2.32096e-05
g__norank_f__norank_o__SAR202_clade	0	0	0	0	0	0	0	0	1.99252e-05	0	3.98503e-06
g__norank_f__norank_o__SBR1031	0	9.5824e-06	0	0.000457122	0.000116676	0.000124028	0.000109572	0	7.58351e-06	0	4.82368e-05
g__norank_f__norank_o__SJA-15	0	0	0	0.000342812	8.57029e-05	2.26424e-05	0	0	0	0	4.52847e-06
g__norank_f__norank_o__SJA-28	0	0	0	1.74124e-05	4.35309e-06	0	0	0	0	0	0
g__norank_f__norank_o__Saccharimonadales	0	1.83139e-05	0	0.000305774	8.1022e-05	2.26424e-05	2.68854e-05	7.50683e-06	2.42802e-05	3.44009e-05	2.31431e-05
g__norank_f__norank_o__Selenomonadales	0	0	0	1.83295e-05	4.58238e-06	9.16531e-06	0	0	0	0	1.83306e-06
g__norank_f__norank_o__Subgroup_12	0	0	0	5.1679e-05	1.29198e-05	0	0	0	0	0	0
g__norank_f__norank_o__Subgroup_2	0	0	0	0	0	9.16531e-06	0	0	7.58351e-06	0	3.34977e-06
g__norank_f__norank_o__Subgroup_7	0	0	0	0.00100532	0.000251329	2.26424e-05	0.00010043	0	3.49231e-05	7.22314e-06	3.30437e-05
g__norank_f__norank_o__TX1A-33	0	0	0	9.62334e-06	2.40584e-06	0	0	0	0	0	0
g__norank_f__norank_o__Thalassobaculales	0	8.83306e-06	0	0	2.20827e-06	0	0	0	0	0	0
g__norank_f__norank_o__WCHB1-41	0	0	0	9.62334e-06	2.40584e-06	9.16531e-06	0	0	0	0	1.83306e-06
g__norank_f__norank_o__norank	0	0	0	2.79529e-05	6.98822e-06	0	0	0	0	0	0
g__norank_f__norank_o__norank_c__4-29-1	0	0	0	3.6659e-05	9.16476e-06	0	0	0	0	0	0
g__norank_f__norank_o__norank_c__Actinobacteria	0	1.83139e-05	8.90623e-06	0.00111195	0.000284792	5.39411e-05	0.000379911	2.98817e-05	0.000159319	1.86381e-05	0.000128338
g__norank_f__norank_o__norank_c__Alphaproteobacteria	0	0	0	0.00014687	3.67174e-05	3.56104e-05	0.000114269	4.48954e-05	7.32438e-05	0	5.36036e-05
g__norank_f__norank_o__norank_c__BD7-11	0	0	0	8.70618e-06	2.17654e-06	0	0	0	0	0	0
g__norank_f__norank_o__norank_c__BRH-c20a	5.8322e-06	0	1.71855e-05	0	5.75443e-06	3.23747e-05	3.22799e-05	0	0	0	1.29309e-05
g__norank_f__norank_o__norank_c__Gemmatimonadetes	0	9.5824e-06	1.55427e-05	0.000165937	4.77655e-05	3.50434e-05	0.000215461	1.49409e-05	5.02592e-05	7.22314e-06	6.45856e-05
g__norank_f__norank_o__norank_c__Gitt-GS-136	0	8.83306e-06	1.71855e-05	0.000137804	4.09557e-05	9.60482e-05	0.000241014	0	9.729e-05	0	8.68705e-05
g__norank_f__norank_o__norank_c__JG30-KF-CM66	0	0	0	0.000115194	2.87985e-05	0	2.72346e-05	0	4.87295e-05	0	1.51928e-05
g__norank_f__norank_o__norank_c__KD4-96	0	3.83296e-05	8.27931e-06	0.00112321	0.000292454	4.85204e-05	0.000840192	6.19489e-05	0.000553237	1.86381e-05	0.000304507
g__norank_f__norank_o__norank_c__Latescibacteria	0	0	0	9.63066e-05	2.40767e-05	0	0	8.18679e-06	1.5167e-05	0	4.67076e-06
g__norank_f__norank_o__norank_c__OLB14	0	0	0	0.000435251	0.000108813	9.16531e-06	0.000131122	6.75406e-06	1.66967e-05	0	3.27475e-05
g__norank_f__norank_o__norank_c__OM190	0	0	0	0	0	0	0	0	7.58351e-06	0	1.5167e-06
g__norank_f__norank_o__norank_c__P9X2b3D02	0	0	0	3.57419e-05	8.93547e-06	7.54745e-06	0	0	0	0	1.50949e-06
g__norank_f__norank_o__norank_c__Parcubacteria	0	0	0	4.37104e-05	1.09276e-05	0	0	0	0	0	0
g__norank_f__norank_o__norank_c__Planctomycetacia	0	0	0	7.96857e-06	1.99214e-06	0	2.89164e-05	0	0	0	5.78328e-06
g__norank_f__norank_o__norank_c__Sericytochromatia	0	0	0	3.51838e-05	8.79596e-06	0	7.16071e-05	2.1015e-05	2.27505e-05	8.92937e-06	2.48604e-05
g__norank_f__norank_o__norank_c__Subgroup_17	0	0	0	2.79529e-05	6.98822e-06	0	0	0	0	0	0
g__norank_f__norank_o__norank_c__Subgroup_18	0	0	0	0	0	0	0	0	2.42802e-05	0	4.85604e-06
g__norank_f__norank_o__norank_c__Subgroup_21	0	0	0	4.71995e-05	1.17999e-05	0	2.89164e-05	0	0	0	5.78328e-06
g__norank_f__norank_o__norank_c__Subgroup_22	0	0	0	0	0	0	1.076e-05	0	0	0	2.152e-06
g__norank_f__norank_o__norank_c__Subgroup_25	0	0	0	0.000113899	2.84746e-05	0	3.96764e-05	0	3.94472e-05	0	1.58247e-05
g__norank_f__norank_o__norank_c__Subgroup_5	0	0	8.27931e-06	0	2.06983e-06	0	0	0	0	0	0
g__norank_f__norank_o__norank_c__Subgroup_6	0	1.83139e-05	0	0.00290234	0.000730162	0.000169313	0.00102801	0.000105339	0.0012663	2.50819e-05	0.000518809
g__norank_f__norank_o__norank_c__Subgroup_9	0	0	0	0	0	0	1.076e-05	0	0	0	2.152e-06
g__norank_f__norank_o__norank_c__TK10	0	0	0	0.000374866	9.37164e-05	0	0.000203334	7.50683e-06	3.18637e-05	0	4.85408e-05
g__norank_f__norank_o__norank_c__Thermodesulfovibrionia	0	0	0	8.70618e-06	2.17654e-06	0	0	0	0	0	0
g__norank_f__norank_o__norank_c__norank_p__Armatimonadetes	0	0	0	7.42352e-05	1.85588e-05	0	6.85927e-05	0	7.58351e-06	0	1.52352e-05
g__norank_f__norank_o__norank_c__norank_p__FBP	0	0	8.90623e-06	0	2.22656e-06	0	1.74579e-05	0	9.11319e-06	0	5.31423e-06
g__norank_f__norank_o__norank_c__norank_p__Patescibacteria	0	0	0	7.96857e-06	1.99214e-06	0	0	0	0	0	0
g__norank_f__norank_o__norank_c__norank_p__WPS-2	0	0	8.90623e-06	5.79928e-05	1.67248e-05	1.88977e-05	6.99253e-05	0	0	0	1.77646e-05
g__norank_f__norank_o__norank_c__norank_p__WS4	1.16644e-05	0	0	1.92467e-05	7.72777e-06	0	0	0	0	0	0
g__norank_f__p-2534-18B5_gut_group	0	0	0	0	0	1.83306e-05	0	0	0	0	3.66613e-06
g__norank_f__unclassified	0	0	0	8.70618e-06	2.17654e-06	9.73236e-06	0	0	0	0	1.94647e-06
g__unclassified_c__Actinobacteria	0	9.5824e-06	0	0.000235028	6.11526e-05	0.000185516	0.000293161	0	7.62382e-05	9.31906e-06	0.000112847
g__unclassified_c__Alphaproteobacteria	0	1.91648e-05	2.4449e-05	0.00082339	0.000216751	4.42087e-05	7.45922e-05	0.000245346	0.000438422	0	0.000160514
g__unclassified_c__Anaerolineae	0	0	0	3.57419e-05	8.93547e-06	9.73236e-06	1.076e-05	0	0	0	4.09847e-06
g__unclassified_c__Bacilli	1.74966e-05	0.000171855	4.13966e-05	0	5.7687e-05	0	0.000168068	0	1.83955e-05	0.0012314	0.000283573
g__unclassified_c__Bacteroidia	1.52105e-05	0	0	0.000192972	5.20457e-05	0	0	0	0	0	0
g__unclassified_c__Clostridia	0	0	0	0	0	9.73236e-06	0	0	0	0	1.94647e-06
g__unclassified_c__Dehalococcoidia	0	8.73149e-06	0	0	2.18287e-06	1.72798e-05	2.152e-05	0	0	0	7.75995e-06
g__unclassified_c__Deltaproteobacteria	0	0	8.27931e-06	0.000131869	3.50371e-05	4.85204e-05	7.43074e-05	1.56936e-05	6.97813e-05	0	4.16605e-05
g__unclassified_c__Gammaproteobacteria	0.000394902	8.79243e-05	8.53008e-05	0.000562927	0.000282764	2.8063e-05	0.000204352	0.000470305	7.58351e-06	0	0.000142061
g__unclassified_c__Oxyphotobacteria	0	0	0	4.27933e-05	1.06983e-05	0	0	0	0	0	0
g__unclassified_c__Parcubacteria	3.26484e-05	0	0	0	8.16209e-06	0	0	0	0	0	0
g__unclassified_c__Verrucomicrobiae	0	0	0	1.74124e-05	4.35309e-06	0	0	0	0	0	0
g__unclassified_f__Acetobacteraceae	0	8.73149e-06	0	4.48072e-05	1.33847e-05	7.54745e-06	2.152e-05	0	0	0	5.81348e-06
g__unclassified_f__Acidobacteriaceae_Subgroup_1	0	0	0	9.62334e-06	2.40584e-06	0	2.152e-05	0	0	0	4.30399e-06
g__unclassified_f__Azospirillaceae	0	0	0	0	0	2.48273e-05	0	0	0	0	4.96545e-06
g__unclassified_f__Bacillaceae	6.98102e-05	7.24046e-05	0.000136079	0.00100915	0.000321861	9.16531e-06	6.78943e-05	0.000151885	3.6791e-05	0	5.31472e-05
g__unclassified_f__Bacteriovoracaceae	7.25064e-05	8.83306e-06	0	0	2.03349e-05	0	0	0	0	0	0
g__unclassified_f__Balneolaceae	0.000103836	4.48131e-05	8.90623e-06	0	3.93888e-05	0	9.0782e-06	0.00217618	0	0	0.000437051
g__unclassified_f__Beijerinckiaceae	0	1.91648e-05	2.60918e-05	8.70618e-06	1.34907e-05	4.31579e-05	4.87546e-05	1.42609e-05	0	0	2.12347e-05
g__unclassified_f__Beutenbergiaceae	0	0	0	0	0	0	0	5.45877e-05	0	0	1.09175e-05
g__unclassified_f__Blastocatellaceae	0	0	0	0	0	1.94647e-05	0	0	0	0	3.89294e-06
g__unclassified_f__Burkholderiaceae	0	0.000755936	1.71855e-05	0.00292454	0.000924415	0.000826613	0.0105208	0.00513125	0.00295194	0.000238702	0.00393386
g__unclassified_f__Caulobacteraceae	0	0.000113389	0	8.22038e-05	4.88981e-05	6.79852e-05	0.000262883	0.000507212	0.000202567	4.29406e-05	0.000216717
g__unclassified_f__Chitinophagaceae	0	0	0	1.66747e-05	4.16869e-06	9.73236e-06	0	0	7.58351e-06	0	3.46317e-06
g__unclassified_f__Chloroflexaceae	0	0	0	6.03852e-05	1.50963e-05	4.31579e-05	1.74579e-05	0	0	0	1.21232e-05
g__unclassified_f__Clostridiaceae_1	3.27071e-05	9.60464e-05	0.000185517	0.000229272	0.000135886	0.000245554	0.000478461	6.75406e-06	2.42802e-05	0	0.00015101
g__unclassified_f__Clostridiaceae_3	0.000440122	0.000221208	0.000195677	0.000137804	0.000248703	0	9.0782e-06	8.18679e-06	0	0	3.453e-06
g__unclassified_f__Clostridiaceae_4	1.45511e-05	0	3.37442e-05	0.000106847	3.87856e-05	3.45596e-05	3.89779e-05	8.18679e-06	0	0	1.63449e-05
g__unclassified_f__Coleofasciculaceae	0	0	0	7.96857e-06	1.99214e-06	3.39926e-05	0	0	0	0	6.79852e-06
g__unclassified_f__Cyclobacteriaceae	0	0	0	0	0	0	0	1.56936e-05	0	9.31906e-06	5.00254e-06
g__unclassified_f__Deinococcaceae	0	0	0	9.62334e-06	2.40584e-06	0	0	0	0	0	0
g__unclassified_f__Desulfohalobiaceae	0	0.00011422	1.61697e-05	0	3.25975e-05	0	0	1.63736e-05	0	0	3.27472e-06
g__unclassified_f__Dysgonomonadaceae	0.000221681	0.000106441	4.22614e-05	0.000492307	0.000215673	1.72798e-05	0	7.40971e-05	9.11319e-06	0	2.0098e-05
g__unclassified_f__Eggerthellaceae	0	0	0	7.11053e-05	1.77763e-05	0	0	0	0	0	0
g__unclassified_f__Enterobacteriaceae	9.37831e-06	0.000228377	2.28062e-05	0.00804497	0.00207638	0.000997143	0.00526179	0.00362358	0.000985493	0.0271781	0.00760922
g__unclassified_f__Eubacteriaceae	0	0	0	1.66747e-05	4.16869e-06	0	0	0	0	0	0
g__unclassified_f__Flavobacteriaceae	0.000121933	5.24905e-05	0.000225358	0.000138183	0.000134491	9.16531e-06	1.78072e-05	1.63736e-05	0	0	8.66921e-06
g__unclassified_f__Gemmataceae	0	0	0	1.66747e-05	4.16869e-06	0	0	0	0	0	0
g__unclassified_f__Gemmatimonadaceae	0	0	0	5.00242e-05	1.25061e-05	7.54745e-06	8.97635e-05	0	0	0	1.94622e-05
g__unclassified_f__Gracilibacteraceae	0	0	0	9.62334e-06	2.40584e-06	0	9.0782e-06	0	0	0	1.81564e-06
g__unclassified_f__Halanaerobiaceae	3.33077e-05	0	0	4.4448e-05	1.94389e-05	0	1.78072e-05	0.000162653	0	0	3.6092e-05
g__unclassified_f__Halieaceae	0	0	1.61697e-05	0	4.04241e-06	9.16531e-06	0	0	0	0	1.83306e-06
g__unclassified_f__Halomonadaceae	2.33288e-05	0.0115953	0.00079099	2.53809e-05	0.00310874	0	0	0.0111355	0	8.92937e-06	0.00222888
g__unclassified_f__Ilumatobacteraceae	0	9.5824e-06	1.61697e-05	0.000114816	3.51419e-05	1.67128e-05	8.57015e-05	6.75406e-06	8.55854e-05	1.86381e-05	4.26784e-05
g__unclassified_f__Intrasporangiaceae	1.45511e-05	0.00110015	0.000596824	0.000928022	0.000659888	0.000773039	0.00243178	0.000203851	0.00101949	0.000185914	0.000922815
g__unclassified_f__Isosphaeraceae	0	0	0	2.79529e-05	6.98822e-06	7.54745e-06	2.152e-05	0	0	0	5.81348e-06
g__unclassified_f__Ktedonobacteraceae	0	0	0	0	0	9.73236e-06	1.076e-05	0	0	0	4.09847e-06
g__unclassified_f__Lachnospiraceae	3.78212e-05	4.46099e-05	3.43711e-05	0.000136149	6.32379e-05	9.87168e-05	4.70728e-05	0	4.00195e-05	0	3.71618e-05
g__unclassified_f__Leptolyngbyaceae	0	0	0	6.55291e-05	1.63823e-05	0	0	0	0	0	0
g__unclassified_f__Marinilabiliaceae	0	0	4.88979e-05	1.66747e-05	1.63932e-05	0	0	0	0	0	0
g__unclassified_f__Methylococcaceae	0	0	0	4.29728e-05	1.07432e-05	0	0	0	0	0	0
g__unclassified_f__Methylophagaceae	0	0	0	0	0	0	0	0	9.11319e-06	0	1.82264e-06
g__unclassified_f__Methylophilaceae	0	1.91648e-05	0	9.62334e-06	7.19704e-06	9.16531e-06	0	0	0	0	1.83306e-06
g__unclassified_f__Microbacteriaceae	0	0.000341017	8.90623e-06	0.000171154	0.000130269	0.000105213	0.00178564	0.000417348	0.000645128	0.000119208	0.000614507
g__unclassified_f__Micrococcaceae	0	8.73149e-06	0	0	2.18287e-06	0	0	0	0	0	0
g__unclassified_f__Microcystaceae	0	0	0	9.62334e-06	2.40584e-06	2.26424e-05	0	0	0	0	4.52847e-06
g__unclassified_f__Micromonosporaceae	0	0	0	6.14819e-05	1.53705e-05	6.74181e-05	0.000214158	0	3.94472e-05	2.54716e-05	6.9299e-05
g__unclassified_f__Micropepsaceae	0	0	0	8.53876e-05	2.13469e-05	0	0	0	0	0	0
g__unclassified_f__Midichloriaceae	9.37831e-06	0	0	0	2.34458e-06	0	0	0	0	0	0
g__unclassified_f__Nannocystaceae	0	0	0	1.83295e-05	4.58238e-06	1.50949e-05	2.68854e-05	0	9.11319e-06	9.31906e-06	1.20825e-05
g__unclassified_f__Nocardioidaceae	5.8322e-06	2.87472e-05	0	0.00298559	0.000755042	0.000375912	0.00284761	0.000140199	0.000950689	0.000218747	0.000906631
g__unclassified_f__Opitutaceae	0	0	0	0	0	1.72798e-05	1.076e-05	0	0	0	5.60796e-06
g__unclassified_f__Paenibacillaceae	0	8.83306e-06	0	5.25962e-05	1.53573e-05	0	0	0	0	0	0
g__unclassified_f__Parvularculaceae	0	0	0	5.1679e-05	1.29198e-05	0	0	0	0	0	0
g__unclassified_f__Peptococcaceae	0	8.73149e-06	1.71855e-05	0	6.47926e-06	0	0	0	0	0	0
g__unclassified_f__Polyangiaceae	0	0	0	1.59371e-05	3.98429e-06	0	1.9489e-05	8.18679e-06	0	0	5.53515e-06
g__unclassified_f__Prevotellaceae	0	0	0	0	0	2.74959e-05	0	0	0	0	5.49919e-06
g__unclassified_f__Prolixibacteraceae	0	0	0	0.000137625	3.44062e-05	9.16531e-06	0	0	0	0	1.83306e-06
g__unclassified_f__Propionibacteriaceae	0	0	0	2.72153e-05	6.80381e-06	0	1.81564e-05	2.16949e-05	3.18637e-05	0	1.4343e-05
g__unclassified_f__Puniceicoccaceae	5.8322e-06	0	0	1.66747e-05	5.62674e-06	0	0	0	0	0	0
g__unclassified_f__Rhizobiaceae	0	5.58941e-05	0	0	1.39735e-05	0	1.98382e-05	8.18679e-06	0	0	5.60499e-06
g__unclassified_f__Rhodobacteraceae	2.03833e-05	0.000126254	0.000349398	0.00434609	0.00121053	9.86588e-05	0.000192318	0.000125601	6.69559e-05	8.92937e-06	9.84926e-05
g__unclassified_f__Rhodocyclaceae	0	0	0	3.33495e-05	8.33737e-06	0	0	0	9.11319e-06	0	1.82264e-06
g__unclassified_f__Rickettsiaceae	0	0	0	0	0	0	4.10089e-05	0	1.66967e-05	0	1.15411e-05
g__unclassified_f__Rikenellaceae	0	0	0	0.000981827	0.000245457	0	0	6.75406e-06	0	0	1.35081e-06
g__unclassified_f__Roseiflexaceae	0	0	0	0.000143327	3.58317e-05	0	9.0782e-06	0	0	0	1.81564e-06
g__unclassified_f__Ruminococcaceae	0	4.46099e-05	3.31172e-05	6.76162e-05	3.63358e-05	3.34255e-05	2.89164e-05	0	0	0	1.24684e-05
g__unclassified_f__Saccharospirillaceae	0	0	0	0.000304425	7.61062e-05	0	0	0	0	0	0
g__unclassified_f__Saprospiraceae	0	0	1.71855e-05	7.96857e-06	6.28853e-06	0	0	0	0	0	0
g__unclassified_f__Sneathiellaceae	0	0	0	9.62334e-06	2.40584e-06	0	0	0	9.11319e-06	0	1.82264e-06
g__unclassified_f__Solibacteraceae_Subgroup_3	0	0	0	5.96476e-05	1.49119e-05	0	0	0	0	0	0
g__unclassified_f__Sphingobacteriaceae	0	0	0	8.70618e-06	2.17654e-06	7.54745e-06	0.000145251	0	1.5167e-05	8.58812e-05	5.07694e-05
g__unclassified_f__Sphingomonadaceae	1.16644e-05	0.000235407	4.20235e-05	0.000449533	0.000184657	0.000191955	0.000207745	8.37166e-05	6.37275e-05	8.30921e-05	0.000126047
g__unclassified_f__Spirochaetaceae	0.000147372	0.000308383	0.000160917	0.00145668	0.000518339	7.54745e-06	8.83374e-05	3.5203e-05	0	0	2.62176e-05
g__unclassified_f__Sporichthyaceae	0	0	0	0	0	4.25909e-05	0	0	0	0	8.51817e-06
g__unclassified_f__Sporolactobacillaceae	5.8322e-06	0	8.27931e-06	7.96857e-06	5.52002e-06	0	0	0	0	0	0
g__unclassified_f__Synergistaceae	1.16644e-05	0	0	1.75919e-05	7.31408e-06	0	0	0	0	0	0
g__unclassified_f__Thermoactinomycetaceae	5.8322e-06	1.7463e-05	0	0	5.82379e-06	0	0	0	0	0	0
g__unclassified_f__Thermomicrobiaceae	0	0	0	6.47915e-05	1.61979e-05	9.16531e-06	5.88161e-05	0	0	0	1.35963e-05
g__unclassified_f__Weeksellaceae	0	0	0	0	0	0	0	0.00104189	0.000436629	0	0.000295705
g__unclassified_f__XIII	1.80972e-05	0.000457834	0.000120926	1.83295e-05	0.000153797	1.67128e-05	3.02489e-05	1.56936e-05	0	0	1.25311e-05
g__unclassified_f__XI_o__Clostridiales	2.61568e-05	8.8369e-05	8.27931e-06	0	3.07013e-05	0	3.56143e-05	1.50137e-05	0	0	1.01256e-05
g__unclassified_f__XVIII	0	3.74787e-05	2.54648e-05	0.000118378	4.53304e-05	7.54745e-06	0	0	0	0	1.50949e-06
g__unclassified_f__Xanthobacteraceae	0	0	0	0	0	0	1.076e-05	0	7.58351e-06	0	3.6687e-06
g__unclassified_f__Xanthomonadaceae	0	0	0	0	0	9.16531e-06	0.000100873	4.62553e-05	0.000130129	6.63163e-05	7.05477e-05
g__unclassified_k__norank_d__Bacteria	0.000602617	0.000778651	0.000437098	0.000207021	0.000506347	0.000167186	0.000232127	0	0.000257142	0.00108631	0.000348553
g__unclassified_o__Babeliales	8.71893e-06	9.76083e-05	0.000105686	1.75919e-05	5.74013e-05	0	0	2.70163e-05	0	0	5.40325e-06
g__unclassified_o__Bacillales	0	2.6296e-05	8.27931e-06	0.00019076	5.63337e-05	6.31897e-05	8.97635e-05	0	9.11319e-06	0	3.24133e-05
g__unclassified_o__Bacteroidales	0	0	0	0.000219649	5.49122e-05	9.16531e-06	0	0	0	0	1.83306e-06
g__unclassified_o__Betaproteobacteriales	0	0.000131582	8.90623e-06	1.74124e-05	3.94751e-05	0	4.30399e-05	0	0	0	8.60798e-06
g__unclassified_o__Campylobacterales	0	0.000255549	4.39042e-05	0	7.48634e-05	0	0	0	0	0	0
g__unclassified_o__Clostridiales	1.80972e-05	0	1.65586e-05	4.31524e-05	1.94521e-05	2.26424e-05	4.13581e-05	0	0	0	1.28001e-05
g__unclassified_o__Frankiales	0	0	0	1.83295e-05	4.58238e-06	0	0	0	0	0	0
g__unclassified_o__Gaiellales	0	0	0	9.62334e-06	2.40584e-06	0	2.65361e-05	0	0	0	5.30723e-06
g__unclassified_o__Ignavibacteriales	0	0	0	1.74124e-05	4.35309e-06	0	0	0	0	0	0
g__unclassified_o__Lactobacillales	0.000918329	0.0146073	4.32773e-05	0	0.00389222	0.000273274	0.000284501	6.95285e-05	0.0031936	0.0374017	0.00824452
g__unclassified_o__Micrococcales	0	0	0	9.62334e-06	2.40584e-06	0	0	0	0	0	0
g__unclassified_o__Microtrichales	0	0	0	0	0	0	1.98382e-05	0	0	0	3.96764e-06
g__unclassified_o__Myxococcales	0	8.73149e-06	0	0.000147248	3.89949e-05	1.50949e-05	0.00024812	1.49409e-05	1.66967e-05	0	5.89704e-05
g__unclassified_o__Nostocales	0	0	0	7.98114e-05	1.99529e-05	5.17562e-05	2.68854e-05	0	2.27505e-05	0	2.02784e-05
g__unclassified_o__Oxyphotobacteria_Incertae_Sedis	5.8322e-06	0	0	0.000107027	2.82147e-05	7.49656e-05	8.72897e-06	0	0	0	1.67389e-05
g__unclassified_o__Rhizobiales	0	0	0	0.00251365	0.000628411	0	0	0	0	0	0
g__unclassified_o__Rhodospirillales	0	0	0	2.39057e-05	5.97643e-06	0	0	0	0	0	0
g__unclassified_o__SBR1031	0	0	0	9.62334e-06	2.40584e-06	0	0	0	0	0	0
g__unclassified_o__Saccharimonadales	0	2.70454e-05	8.90623e-06	0	8.9879e-06	2.58781e-05	1.076e-05	2.24477e-05	3.94472e-05	9.31906e-06	2.15704e-05
g__unclassified_o__Solirubrobacterales	0	0	0	9.33562e-05	2.33391e-05	0	7.36089e-05	0	4.09769e-05	0	2.29172e-05
g__unclassified_o__Sphingobacteriales	0	0	0	1.66747e-05	4.16869e-06	0	0	0	0	0	0
g__unclassified_p__Chloroflexi	0	0	0	2.53809e-05	6.34523e-06	0	0	0	0	8.92937e-06	1.78587e-06
g__unclassified_p__Firmicutes	0	0	0	0	0	0	1.076e-05	0	1.5167e-05	0	5.1854e-06
g__unclassified_p__Proteobacteria	0	0	0	0	0	0	6.28781e-05	0	0	9.31906e-06	1.44394e-05
s__Acidipropionibacterium_acidipropionici	0	7.04614e-05	2.54648e-05	0.000280015	9.39852e-05	0	0	1.49409e-05	0	0	2.98817e-06
s__Aciditerrimonas_ferrireducens_g__norank	0	0	0	1.74124e-05	4.35309e-06	0	1.076e-05	0	0	0	2.152e-06
s__Acidobacteria_bacterium_CB_286339	0	0	0	8.70618e-06	2.17654e-06	0	0	0	9.11319e-06	8.92937e-06	3.60851e-06
s__Acidobacteria_bacterium_WWH111	0	0	0	1.83295e-05	4.58238e-06	0	1.81564e-05	0	0	0	3.63128e-06
s__Acidobacteria_bacterium_WY11	0	0	0	7.96857e-06	1.99214e-06	7.54745e-06	0	0	0	0	1.50949e-06
s__Acidovorax_facilis	0	3.74787e-05	0	9.62334e-06	1.17755e-05	0	7.43074e-05	0.000101041	0.000115347	0	5.8139e-05
s__Acinetobacter_rudis_CIP_110305	0	0	0	0	0	0	5.54525e-05	0	0	0.000374391	8.59687e-05
s__Acinetobacter_schindleri	0	0	0	0	0	1.67128e-05	1.9489e-05	2.24477e-05	3.18637e-05	0.000101115	3.83257e-05
s__Acinetobacter_ursingii	0	0	8.27931e-06	0	2.06983e-06	0	0	0	0	0	0
s__Actinobacteria_bacterium_RBG_19FT_COMBO_70_19	0	9.5824e-06	8.90623e-06	0.000256488	6.8744e-05	9.16531e-06	0.000155342	8.18679e-06	7.58351e-06	0	3.60555e-05
s__Actinomyces_massiliensis	0	8.73149e-06	0	0	2.18287e-06	0	0	0	0	0	0
s__Actinomyces_naeslundii	0	8.73149e-06	0	0	2.18287e-06	0	0	0	9.11319e-06	0	1.82264e-06
s__Actinomyces_odontolyticus	0	1.83139e-05	0	0	4.57847e-06	0	0	0	0	0	0
s__Actinomyces_radicidentis	2.03833e-05	3.50275e-05	0.000128578	0	4.59972e-05	0	0	0	0	0	0
s__Actinoplanes_derwentensis	0	0	0	9.62334e-06	2.40584e-06	0	0	0	0	0	0
s__Actinopolyspora_halophila_DSM_43834	0	3.57769e-05	1.71855e-05	7.96857e-06	1.52327e-05	2.91971e-05	0	0	0	0	5.83942e-06
s__Aequorivita_viscosa	0	8.83306e-06	0	3.42667e-05	1.07749e-05	6.19975e-05	0	0	0	0	1.23995e-05
s__Aequorivita_vladivostokensis	5.8322e-06	9.18742e-05	0.00010975	3.42667e-05	6.04307e-05	2.42602e-05	0	0	9.11319e-06	0	6.67468e-06
s__Aerococcus_viridans	0	0.00181195	0.000222785	0.00219157	0.00105658	0.000374143	0.000142108	2.1015e-05	0	5.01637e-05	0.000117486
s__Aeromonas_caviae	0	0	2.48379e-05	6.13024e-05	2.15351e-05	1.88977e-05	1.78072e-05	0.000145593	3.35625e-05	0.000366753	0.000116523
s__Agaricicola_taiwanensis	0	0	0	0	0	0	0.00103322	1.42609e-05	7.58351e-06	0	0.000211013
s__Agromyces_atrinae	0	0	0	1.75919e-05	4.39798e-06	0	0.000378223	3.60286e-05	0	3.26947e-05	8.93892e-05
s__Agromyces_indicus	0	0	0	3.50043e-05	8.75107e-06	5.45081e-05	0.00043765	4.7688e-05	7.94667e-05	4.46468e-05	0.000132792
s__Agromyces_ulmi	0	0	0	1.75919e-05	4.39798e-06	1.88977e-05	0.000264565	3.95012e-05	0.00012554	7.22314e-06	9.11454e-05
s__Aidingimonas_halophila	8.71893e-06	8.83306e-06	0	0	4.388e-06	0	0	3.74613e-05	0	0	7.49227e-06
s__Alcanivorax_venustensis	0.000523885	4.3759e-05	8.27931e-06	0.000255192	0.000207779	0	0	0.000201422	9.11319e-06	0	4.2107e-05
s__Algoriella_xinjiangensis	0	0	0	0	0	8.04695e-05	0	0.00162464	0.000141391	0	0.000369301
s__Alicyclobacillus_cycloheptanicus	0	0	0	3.42667e-05	8.56667e-06	0	0	0	0	0	0
s__Alicyclobacillus_ferripilum	0	0	0	2.62981e-05	6.57452e-06	0	0	0	0	0	0
s__Aliifodinibius_roseus	0	2.61945e-05	4.96759e-05	0	1.89676e-05	9.16531e-06	0	0	0	0	1.83306e-06
s__Alkalibacillus_salilacus	1.45511e-05	0.000698816	0.000112495	0.00230949	0.000783837	4.4292e-05	0	0.000547129	0	0	0.000118284
s__Alloprevotella_tannerae	5.8322e-06	0	0	0	1.45805e-06	0	0	0	0	0	0
s__Alphaproteobacteria_bacterium_RIFCSPLOWO2_01_FULL_40_26	0	8.85721e-05	0	0	2.2143e-05	0	0	0	0	0	0
s__Alphaproteobacteria_bacterium_g__norank	0	0	0	1.75919e-05	4.39798e-06	0	0	4.48954e-05	1.99252e-05	0	1.29641e-05
s__Ammoniibacillus_agariperforans	0	0	1.65586e-05	8.70618e-06	6.3162e-06	0	0	0	0	0	0
s__Anoxybacter_fermentans	0	0	0	7.96857e-06	1.99214e-06	0	0	0	0	0	0
s__Aquabacterium_citratiphilum	0	0	0	0	0	0.00010036	1.98382e-05	0.000156454	0.000259348	4.33303e-05	0.000115866
s__Arcobacter_marinus	0.0018799	0.000187133	0.000473975	0.10574	0.0270702	0.000485412	0.00180944	0.00217234	0.000120847	0	0.000917608
s__Arcobacter_sp._W112-28	0	0	2.54648e-05	0.000490021	0.000128871	0	0	7.50683e-06	0	0	1.50137e-06
s__Arsenicicoccus_bolidensis_g__Arsenicicoccus	0	0	8.90623e-06	0	2.22656e-06	9.73236e-06	0	0	0	0	1.94647e-06
s__Arthrobacter_agilis_g__Arthrobacter	0	8.73149e-06	0	0	2.18287e-06	7.54745e-06	0	0	0	0	1.50949e-06
s__Arthrobacter_alpinus	0	0.00016908	0	9.62334e-06	4.46757e-05	0	8.72897e-06	2.7769e-05	0	0	7.2996e-06
s__Aureibacillus_halotolerans	0	8.73149e-06	0	0	2.18287e-06	9.73236e-06	0.000457684	0	0	5.39659e-05	0.000104276
s__Aureimonas_phyllosphaerae	0	6.70768e-05	8.90623e-06	0.000107764	4.59368e-05	5.23232e-05	0.000623648	7.40243e-05	0.000388202	0.000115007	0.000250641
s__Azospirillum_brasilense	0	0	0	4.62824e-05	1.15706e-05	3.72283e-05	2.89164e-05	0	0	0	1.32289e-05
s__Bacillaria_paxillifer	0	0	0	0	0	0	2.65361e-05	0	3.03341e-05	0	1.1374e-05
s__Bacillus_acidiceler	1.16644e-05	8.73149e-06	0	7.96857e-06	7.09111e-06	3.18077e-05	2.89164e-05	0	0	0	1.21448e-05
s__Bacillus_aerophilus	0	1.83139e-05	5.98359e-05	0.000588109	0.000166565	2.48273e-05	0.00030157	4.41426e-05	7.58351e-06	5.98725e-05	8.75992e-05
s__Bacillus_aryabhattai	0.00011424	0.000962641	0.00024371	0.00105883	0.000594856	0.000298953	0.000979361	1.49409e-05	5.34877e-05	1.61525e-05	0.000272579
s__Bacillus_clausii_g__Bacillus	0	2.6296e-05	4.20235e-05	0.0001028	4.27799e-05	1.88977e-05	3.05982e-05	0	0	0	9.89917e-06
s__Bacillus_decolorationis	0	0	0	0.000679558	0.00016989	2.863e-05	0.000123347	0	2.1624e-05	7.22314e-06	3.61648e-05
s__Bacillus_drentensis	9.96305e-05	0.000381067	0.000410788	0.00160656	0.000624511	0.000780753	0.00278868	3.20672e-05	0.000254928	0	0.000771286
s__Bacillus_gibsonii	3.78799e-05	1.75646e-05	7.26343e-06	7.96857e-06	1.76691e-05	8.73666e-05	0.00226582	7.25916e-05	2.42802e-05	5.09431e-05	0.0005002
s__Bacillus_halosaccharovorans	5.8322e-06	0.000249244	2.60918e-05	0.000510331	0.000197875	3.56104e-05	4.67236e-05	0	2.27505e-05	0	2.10169e-05
s__Bacillus_infernus	0	0	8.27931e-06	0	2.06983e-06	0	0	0	0	0	0
s__Bacillus_selenatarsenatis	2.62155e-05	0.000261075	0.000291527	0.000813082	0.000347975	0.000284909	0.00107447	4.42154e-05	0.00010171	4.33303e-05	0.000309726
s__Bacillus_sp._S95	0	0	0	0.00129105	0.000322763	9.16531e-06	2.68854e-05	0	0	0	7.21014e-06
s__Bacteriovorax_sp._NF2	0	0	0	2.53809e-05	6.34523e-06	0	0	0	0	0	0
s__Bacteroides_dorei	0	0	0	0	0	9.16531e-06	0	0	0	0	1.83306e-06
s__Bacteroides_fragilis_g__Bacteroides	0	0	0	0	0	9.16531e-06	0	0	0	0	1.83306e-06
s__Bacteroides_graminisolvens	0	0	0	5.49886e-05	1.37471e-05	0	0	1.56936e-05	0	0	3.13872e-06
s__Bacteroides_neonati	0	0	0	0	0	0	0	2.24477e-05	0	0	4.48954e-06
s__Bacteroides_ovatus	0	0	0	0	0	2.74959e-05	0	0	0	0	5.49919e-06
s__Bacteroides_plebeius	0	0	8.27931e-06	0	2.06983e-06	0	0	0	0	0	0
s__Bacteroides_sp._HAWD3	0	0	0	9.8699e-05	2.46747e-05	0	0	6.75406e-06	0	0	1.35081e-06
s__Bacteroides_sp._MA-3	0	0.000372158	0.000106248	8.70618e-06	0.000121778	0	9.0782e-06	0	0	0	1.81564e-06
s__Bacteroides_stercoris	0	0	0	0	0	9.16531e-06	0	0	0	0	1.83306e-06
s__Bacteroides_uniformis	0	0	0	0	0	9.16531e-06	0	0	0	0	1.83306e-06
s__Bacteroidetes_bacterium_g__Persicitalea	0	0	0	0	0	0	0	0	0	1.82484e-05	3.64969e-06
s__Bdellovibrio_sp._ETB	0	0	0	0	0	0	2.89164e-05	7.50683e-06	7.58351e-06	7.22314e-06	1.0246e-05
s__Bergeyella_sp._M2T8B3	0	0	0	0	0	0	0	7.349e-05	0	0	1.4698e-05
s__Bifidobacterium_longum_subsp._longum	0	0	0	0	0	1.83306e-05	0	0	0	0	3.66613e-06
s__Blastococcus_aggregatus	0	6.63275e-05	8.27931e-06	6.22195e-05	3.42066e-05	9.49141e-05	0.000166707	8.18679e-06	5.92033e-05	4.88472e-05	7.55716e-05
s__Bordetella_ansorpii	0	1.91648e-05	0	0.000115553	3.36795e-05	9.60482e-05	0.00078432	0.000922204	0.000244904	0.000611604	0.000531816
s__Bordetella_sp._g__GKS98_freshwater_group	0	0	0	0	0	0	0	7.50683e-06	0	2.37653e-05	6.25443e-06
s__Bradymonas_sediminis	2.81349e-05	9.5824e-06	1.71855e-05	0.00106774	0.000280659	7.54745e-06	8.72897e-06	6.75406e-06	0	0	4.6061e-06
s__Bradyrhizobium_elkanii_g__Bradyrhizobium	0	5.66435e-05	1.71855e-05	6.92709e-05	3.5775e-05	5.07054e-05	0.000347311	8.18679e-06	0.000164818	2.67881e-05	0.000119562
s__Brassica_napus_rape_g__norank	5.5259e-05	0.0707535	0.00131317	0.000191696	0.0180784	0.00798316	0.014111	0.000101793	0.000177883	0.000494587	0.00457368
s__Brassicibacter_mesophilus	0	1.75646e-05	0	1.59371e-05	8.37542e-06	0	8.72897e-06	0	0	0	1.74579e-06
s__Brevibacillus_sp._AIC3-7	0	0	0	7.96857e-06	1.99214e-06	0	0	6.75406e-06	0	0	1.35081e-06
s__Brevibacillus_thermoruber	0	0	0	4.13181e-05	1.03295e-05	0	0	0	0	0	0
s__Brevundimonas_bullata	0	0.00142423	3.39821e-05	0.000347451	0.000451417	0.000100418	0.0030475	0.00506278	0.00088991	0.000433849	0.00190689
s__Brevundimonas_diminuta	0	5.66435e-05	1.78125e-05	0	1.8614e-05	1.67128e-05	0.00134118	2.99545e-05	0	0.000892033	0.000455975
s__Brevundimonas_vesicularis	5.8322e-06	0.000103057	8.27931e-06	0.000211302	8.21176e-05	0.000672254	0.00518006	0.00192057	0.00116933	0.00125249	0.00203894
s__Brochothrix_thermosphacta	0	1.91648e-05	2.50759e-05	0	1.10602e-05	0	1.076e-05	4.70809e-05	0	0	1.15682e-05
s__Burkholderiales_bacterium_Beta_02	0	0	0	8.70618e-06	2.17654e-06	0	1.81564e-05	0	0	0	3.63128e-06
s__Burkholderiales_bacterium_X4	0	8.73149e-06	0	9.40938e-05	2.57063e-05	9.16531e-06	0	6.75406e-06	3.03341e-05	0	9.25069e-06
s__Candidatus_Adlerbacteria_bacterium_GW2011_GWC1_50_9	0	0	0	0	0	1.67128e-05	0	0	0	0	3.34255e-06
s__Candidatus_Melainabacteria_bacterium_RIFOXYA2_FULL_32_9	0	0	0	1.83295e-05	4.58238e-06	9.16531e-06	0	0	0	0	1.83306e-06
s__Candidatus_Rickettsiella_viridis	0	0	8.90623e-06	0	2.22656e-06	0	0	0	0	0	0
s__Carboxylicivirga_linearis	0	0	0	0	0	7.54745e-06	0	0	0	0	1.50949e-06
s__Celeribacter_halophilus	0	1.7463e-05	0	0	4.36574e-06	0	0	0	0	0	0
s__Celerinatantimonas_diazotrophica	0	0	0	0.00193564	0.000483911	0	0	0	0	0	0
s__Cerasicoccus_sp._CC-MHH0563	0	0	0	1.66747e-05	4.16869e-06	0	0	0	0	0	0
s__Chitinophaga_sp._BN130233	0	0	0	1.83295e-05	4.58238e-06	0	0	5.51948e-05	0.000116258	9.31906e-06	3.61543e-05
s__Chitinophagaceae_bacterium_BLB-2F4-1	0	0	0	0	0	0	0	0	1.66967e-05	0	3.33934e-06
s__Chlorogloeopsis_fritschii_PCC_6912	0	0	0	0	0	3.34255e-05	0	0	0	0	6.68511e-06
s__Chromohalobacter_japonicus	0.0010326	0.00012285	4.26504e-05	0.00214718	0.00083632	0.000723859	9.0782e-06	0.100202	9.11319e-06	4.58159e-05	0.020198
s__Chroococcidiopsis_thermalis_PCC_7203	0	9.5824e-06	0	0	2.3956e-06	0	7.29105e-05	0	0	0	1.45821e-05
s__Chryseobacterium_chaponense	0	0.000206965	0	0	5.17411e-05	0.000195332	0	0.00014416	5.78427e-05	0	7.9467e-05
s__Chryseobacterium_halperniae	0	1.91648e-05	0	5.1679e-05	1.7711e-05	0.000292315	0.000131442	0.000555844	0.000647446	5.98725e-05	0.000337384
s__Chryseobacterium_hispalense_DSM_25574	0	0	0	0	0	0	0	0	0	9.76859e-05	1.95372e-05
s__Chryseobacterium_vrystaatense	0	0	0	0	0	3.56104e-05	9.0782e-06	0	0.00131091	0.000118428	0.000294805
s__Clostridiaceae_bacterium_SH032	0	0	0	9.62334e-06	2.40584e-06	9.16531e-06	1.076e-05	0	0	0	3.98506e-06
s__Clostridiisalibacter_paucivorans	0.00166548	0.000378298	0.00120145	0.000321711	0.000891734	5.17562e-05	1.74579e-05	7.86657e-05	3.07372e-05	0	3.57234e-05
s__Clostridium_bornimense	0	0	0	8.70618e-06	2.17654e-06	0	0	0	0	0	0
s__Clostridium_estertheticum_subsp._estertheticum	1.16644e-05	2.64992e-05	4.26504e-05	0.000137804	5.46546e-05	6.15718e-05	0.0001163	0	2.42802e-05	0	4.04303e-05
s__Clostridium_sp._AN-AS3B	0	0	0	0	0	0	9.0782e-06	0	0	0	1.81564e-06
s__Clostridium_tetani_E88	0	0	1.65586e-05	0	4.13966e-06	0	0	0	0	0	0
s__Cobetia_marina_g__Cobetia	0	3.57769e-05	3.21014e-05	0.0228627	0.00573266	0.000138155	1.9489e-05	0.00122491	4.85604e-05	0	0.000286223
s__Comamonas_koreensis	0	6.70768e-05	8.27931e-06	3.57419e-05	2.77745e-05	0.000213038	0.000319034	0.00028492	0.000242248	0.000277841	0.000267416
s__Comamonas_odontotermitis	0	0	0	0	0	0	1.81564e-05	0	0	2.67881e-05	8.9889e-06
s__Conexibacter_arvalis	0	0	0	7.96857e-06	1.99214e-06	0	3.02489e-05	0	0	0	6.04979e-06
s__Constrictibacter_antarcticus	0	2.87472e-05	0	0	7.1868e-06	1.83306e-05	0	0	0	0	3.66613e-06
s__Corallococcus_coralloides_g__Corallococcus	0	8.83306e-06	0	0	2.20827e-06	0	2.82179e-05	0	0	0	5.64359e-06
s__Corynebacterium_flavescens	0	0	0	5.18586e-05	1.29646e-05	0	3.49159e-05	0	0	0	6.98318e-06
s__Corynebacterium_glutamicum	0	1.75646e-05	8.90623e-06	6.92709e-05	2.39354e-05	6.31897e-05	0	8.18679e-06	0	0.000431232	0.000100522
s__Corynebacterium_glyciniphilum_AJ_3170	0	0	8.90623e-06	0	2.22656e-06	0	0	0	9.11319e-06	0	1.82264e-06
s__Corynebacterium_stationis	4.35946e-05	0.000267964	0.000136079	0.000125914	0.000143388	0.000666458	2.68854e-05	6.75406e-06	2.75087e-05	0.000339912	0.000213504
s__Corynebacterium_tuberculostearicum	1.16644e-05	9.5824e-06	0	1.66747e-05	9.48038e-06	0	0	0	0	0	0
s__Corynebacterium_variabile_g__Corynebacterium_1	1.74966e-05	2.70454e-05	6.07008e-05	0.0442527	0.0110895	1.88977e-05	9.0782e-06	6.75406e-06	1.0812e-05	0	9.10838e-06
s__Corynebacterium_xerosis	0	0	0	0	0	7.54745e-06	9.0782e-06	0	0	1.44463e-05	6.21439e-06
s__Craurococcus_roseus	0	0	8.27931e-06	1.83295e-05	6.65221e-06	0	1.076e-05	0	0	0	2.152e-06
s__Cryomorphaceae_bacterium_JZ3C34	0	0	8.90623e-06	0	2.22656e-06	0	0	0	0	0	0
s__Cryptosporangium_japonicum	0	2.79979e-05	0	5.09414e-05	1.97348e-05	5.82528e-05	0.000212412	0	7.58351e-06	3.44009e-05	6.25298e-05
s__Culturomica_massiliensis	0	0	0	0	0	9.16531e-06	0	0	0	0	1.83306e-06
s__Cupriavidus_basilensis_g__Cupriavidus	0	0	0	9.62334e-06	2.40584e-06	0	0	0	0	8.92937e-06	1.78587e-06
s__Cutibacterium_acnes_g__Cutibacterium	8.71893e-06	8.83306e-06	1.78125e-05	0	8.84111e-06	9.73236e-06	3.96764e-05	0	1.0812e-05	0	1.20441e-05
s__Cutibacterium_granulosum	0	0	0	3.26119e-05	8.15297e-06	0	0	0	0	0	0
s__Cyanothece_sp._PCC_7822	0	0	0	8.70618e-06	2.17654e-06	0	0	0	0	0	0
s__Cytophaga_hutchinsonii_ATCC_33406	0	0	7.26343e-06	7.96857e-06	3.808e-06	0	0	4.57209e-05	5.93724e-05	0	2.10187e-05
s__Deinococcus_ficus	0	0	0	9.62334e-06	2.40584e-06	0	2.152e-05	0	0	0	4.30399e-06
s__Deinococcus_gobiensis_I-0	0	0	0	0	0	0.000169396	0.000138867	0	1.0812e-05	0.000506314	0.000165078
s__Deinococcus_reticulitermitis	0	8.83306e-06	0	0	2.20827e-06	0	0	0	0	0	0
s__Deinococcus_sp._N3	0	0	0	0	0	0	1.076e-05	0	0	0	2.152e-06
s__Deinococcus_swuensis	5.8322e-06	0.000105406	0	8.70618e-06	2.99862e-05	5.50752e-05	3.05982e-05	2.02622e-05	0	0	2.11871e-05
s__Deinococcus_yunweiensis	0	0	0	0	0	0	1.81564e-05	7.50683e-06	3.83207e-05	7.22314e-06	1.42414e-05
s__Delftia_tsuruhatensis	0	0.00012372	8.27931e-06	7.98114e-05	5.29528e-05	4.85204e-05	0.000817282	0.000460204	0.000459578	0.00179073	0.000715262
s__Denitrovibrio_acetiphilus_DSM_12809	0	0	0	0.000219649	5.49122e-05	0	0	1.56936e-05	0	0	3.13872e-06
s__Dermacoccus_nishinomiyaensis	1.52105e-05	0	8.90623e-06	0	6.02918e-06	0	0	0	0	0	0
s__Desulforhopalus_sp._16SWWS2-2-3	0	1.75646e-05	0	0	4.39114e-06	0	0	0	0	0	0
s__Desulfosporosinus_meridiei	8.71893e-06	0	8.90623e-06	0	4.40629e-06	9.73236e-06	0	0	0	0	1.94647e-06
s__Desulfotomaculum_halophilum	0	0	0	0	0	0	0	3.80685e-05	0	0	7.6137e-06
s__Desulfotomaculum_intricatum	0	0	0	5.09414e-05	1.27354e-05	0	0	0	0	0	0
s__Desulfotomaculum_sp._cs1-2	0	8.73149e-06	7.26343e-06	0	3.99873e-06	0	1.076e-05	0	0	0	2.152e-06
s__Desulfovibrio_capillatus	0.000193194	2.64992e-05	0.00074447	0.000185921	0.000287521	1.67128e-05	3.49159e-05	3.06345e-05	2.73396e-05	0	2.19205e-05
s__Desulfovibrio_desulfuricans_g__Desulfovibrio	0	0	0	0	0	9.16531e-06	0	0	0	0	1.83306e-06
s__Desulfovibrio_halophilus	0	3.52307e-05	0	0	8.80767e-06	0	0	0	0	0	0
s__Desulfovibrio_marinus	0	0	2.48379e-05	0.000286707	7.78862e-05	0	0	1.42609e-05	0	0	2.85218e-06
s__Desulfovibrio_senezii	0.00404414	0.000863647	0.00113915	0.000226448	0.00156835	4.42087e-05	1.076e-05	1.63736e-05	0	0	1.42685e-05
s__Desulfovibrio_sp._AND1	0	0.000142218	3.31172e-05	0	4.38339e-05	0	8.72897e-06	7.50683e-06	0	0	3.24716e-06
s__Desulfovibrio_sp._S14_PV-2008	0	0	0	0.000761727	0.000190432	0	0	0	0	0	0
s__Dethiosulfovibrio_peptidovorans_DSM_11002	5.8322e-06	5.23889e-05	0.000336902	0.00108016	0.000368821	1.67128e-05	0	1.35081e-05	7.58351e-06	0	7.56088e-06
s__Devosia_pacifica	0	9.5824e-06	8.27931e-06	0	4.46543e-06	0	0	0	0	0	0
s__Devosia_riboflavina	0	8.20886e-05	7.26343e-06	0.000281743	9.27737e-05	0.000129048	0.00304928	0.00152045	0.000301451	0.000597703	0.00111959
s__Draconibacterium_orientale	0	1.76661e-05	0	0	4.41653e-06	9.73236e-06	0	0	0	0	1.94647e-06
s__Duganella_zoogloeoides_g__Duganella	0	0.000102307	0	0.000606764	0.000177268	0.00282745	0.00543336	0.000981069	0.0014876	7.22314e-06	0.00214734
s__Dyella_ginsengisoli	0	0	0	0.000206643	5.16607e-05	9.82331e-05	0	0	0	7.22314e-06	2.10912e-05
s__Empedobacter_brevis_g__Empedobacter	0	0	0	0	0	0	0	0	0	0.000293846	5.87691e-05
s__Enterococcus_casseliflavus_g__Enterococcus	0	9.5824e-06	0	1.92467e-05	7.20727e-06	3.77953e-05	1.9489e-05	6.59831e-05	9.11319e-06	0.000178448	6.21658e-05
s__Enterococcus_faecalis_g__Enterococcus	0	0	0	8.70618e-06	2.17654e-06	9.73236e-06	0	4.72784e-05	0	2.33756e-05	1.60773e-05
s__Ercella_succinigenes	0	8.83306e-06	0	2.62981e-05	8.78279e-06	9.16531e-06	0	7.50683e-06	0	0	3.33443e-06
s__Escherichia_coli_g__Escherichia-Shigella	1.45511e-05	0	0	0	3.63778e-06	1.83306e-05	3.56143e-05	0	0	0.00012068	3.49251e-05
s__Eubacteriaceae_bacterium_BL-152	0	0	0	2.39057e-05	5.97643e-06	0	0	0	0	0	0
s__Flavobacteria_bacterium_BAL38	0	5.66435e-05	0	0	1.41609e-05	4.31579e-05	0	8.18679e-06	0	0	1.02689e-05
s__Flavobacterium_anhuiense	0	9.5824e-06	0	0.000101883	2.78663e-05	5.12724e-05	0.00102578	0.000134686	0.000253952	0.00428322	0.00114978
s__Flavobacterium_ceti	0	0	0	0	0	9.73236e-06	0.000734593	7.33444e-05	0	0.000264191	0.000216372
s__Flavobacterium_cucumis	0	0	0	0	0	2.64451e-05	6.11963e-05	0	7.58351e-06	0	1.9045e-05
s__Flavobacterium_flevense	0	9.5824e-06	0	9.8141e-05	2.69308e-05	8.08952e-05	0.000386993	0.000696169	0.000132044	2.50819e-05	0.000264237
s__Flavobacterium_glaciei	0	8.1987e-05	8.90623e-06	0.000110589	5.03706e-05	0.000117131	0.000137185	0.000674426	0.000194983	0.000191041	0.000262953
s__Flavobacterium_hercynium	0	0.000665967	2.38221e-05	0.000289153	0.000244736	0.000769744	0.000257518	0.00436624	0.00227965	1.61525e-05	0.00153786
s__Flavobacterium_johnsoniae	0	7.66592e-05	0	0.000324463	0.000100281	0.000145619	0.000996615	0.000307586	0.000369131	0.000210753	0.000405941
s__Flavobacterium_noncentrifugens	0	0	0	0	0	0	0	8.24295e-05	7.74297e-05	0	3.19718e-05
s__Flavobacterium_resistens	5.8322e-06	0.00108109	2.4449e-05	0.010013	0.0027811	0.00342454	0.0273304	0.0397866	0.00384618	8.19231e-05	0.0148939
s__Flavobacterium_soli	0	3.83296e-05	0	6.85333e-05	2.67157e-05	1.72798e-05	0.0001163	0.000175013	2.42802e-05	3.44009e-05	7.34547e-05
s__Flavobacterium_sp._g__Flavobacterium	0	0	0	0	0	0	7.36381e-05	9.5792e-05	0.00017914	0	6.97139e-05
s__Flavobacterium_suncheonense	0	0	0	0	0	0	1.076e-05	0	0	0.000130381	2.82281e-05
s__Flavobacterium_ummariense	0	0	1.65586e-05	0	4.13966e-06	1.83306e-05	0.00197927	2.99545e-05	0	0.00349003	0.00110352
s__Flavobacterium_yanchengense	0	0	0	0	0	0	3.79946e-05	0	0	0	7.59892e-06
s__Flexivirga_alba	0	0	0	0	0	0	5.37999e-05	0	0	0	1.076e-05
s__Fodinicurvata_sediminis_DSM_21159	3.33077e-05	0.000661401	0.000218484	0	0.000228298	0	0	9.59377e-05	0	0	1.91875e-05
s__Fontibacillus_sp._enrichment_culture_clone_DF60	0	8.73149e-06	0	0	2.18287e-06	0	0	0	0	0	0
s__Francisella_sp._TX077310	0	0	0	0.000339483	8.48707e-05	0	0	0	0	0	0
s__Fuchsiella_alkaliacetigena	5.8322e-06	0	0	0	1.45805e-06	0	2.72346e-05	2.7769e-05	0	0	1.10007e-05
s__Fusobacterium_nucleatum_subsp._nucleatum	0	3.4926e-05	8.90623e-06	0	1.0958e-05	0	1.076e-05	0	9.11319e-06	0	3.97463e-06
s__Gemella_haemolysans_g__Gemella	0	3.57769e-05	8.90623e-06	0	1.11708e-05	0	1.076e-05	0	1.66967e-05	0	5.49134e-06
s__Gemmatimonadetes_bacterium_LX87	0	0	0	6.13024e-05	1.53256e-05	9.16531e-06	3.79946e-05	0	0	0	9.43198e-06
s__Gemmatimonas_sp._WX54	0	0	0	8.70618e-06	2.17654e-06	0	0	0	0	0	0
s__Geoalkalibacter_subterraneus	0	0	0.000128254	9.62334e-06	3.44694e-05	1.67128e-05	0	0	0	0	3.34255e-06
s__Geobacter_soli	0	0	0	0	0	0	0.000163408	0	0	0	3.26815e-05
s__Geothermomicrobium_sp.	0	0	0	8.70618e-06	2.17654e-06	9.16531e-06	1.98382e-05	0	0	0	5.8007e-06
s__Glutamicibacter_arilaitensis	0	0.00183994	6.87421e-05	0.00251758	0.00110657	0.00030304	0.00755269	0.00185538	0.000718393	0.00632449	0.0033508
s__Gordonia_polyisoprenivorans	0	0	8.90623e-06	0.00016153	4.26092e-05	2.64451e-05	4.10089e-05	0	9.11319e-06	0	1.53134e-05
s__Gracilimonas_mengyeensis	8.71893e-06	0	0	0	2.17973e-06	0	0	0	0	0	0
s__Haemophilus_influenzae	0	0	0	0	0	0	9.0782e-06	0	2.1624e-05	0	6.14043e-06
s__Haemophilus_parainfluenzae_T3T1	0	0	0	0	0	0	9.0782e-06	0	0	0	1.81564e-06
s__Halanaerobium_praevalens_DSM_2228	0.232457	0.0829117	0.263114	0.0313832	0.152467	0.000568325	0.00617096	0.117121	0.000253866	0	0.0248228
s__Halanaerobium_salsuginis	0.0728334	0.0720711	0.0315306	0.00957019	0.0465013	0.000331594	0.000787763	0.0185088	5.93724e-05	0	0.00393751
s__Halobacillus_trueperi	5.8322e-06	0.0004335	4.32773e-05	0.000624842	0.000276863	8.85007e-05	0.00020867	9.40161e-05	5.34877e-05	9.31906e-06	9.07987e-05
s__Halomonas_alimentaria	0.00163945	0.0163993	0.0951772	0.0383536	0.0378924	0.000414783	0.000282214	0.00671345	0.000135506	0	0.00150919
s__Halomonas_jeotgali	0.00195819	0.00076863	0.000235302	0.00123682	0.00104973	2.64451e-05	0	0.141201	0	0	0.0282455
s__Halomonas_sp._PR-M31	0	6.38763e-05	0.000107631	8.70618e-06	4.50534e-05	8.04695e-05	0	0	0	0	1.60939e-05
s__Halomonas_subglaciescola	0.00109728	0.000299144	6.23436e-05	0.000321532	0.000445075	5.40243e-05	0	0.0115382	0	0	0.00231845
s__Halomonas_titanicae	0.00317112	0.00362849	0.000695229	0.00405003	0.00288622	0.000514009	0.000522042	0.00358736	8.04891e-05	0.000316832	0.00100415
s__Halomonas_utahensis_g__Halovibrio	1.16644e-05	0.0426108	0.00333508	0	0.0114894	0	0	0.000319735	0	0	6.39469e-05
s__Halomonas_ventosae	5.72959e-05	0.000811157	0.000211545	0.000330417	0.000352604	1.67128e-05	1.78072e-05	2.1015e-05	0	0	1.1107e-05
s__Halomonas_zincidurans	0	0	0	0	0	0	0	6.75406e-06	0	0	1.35081e-06
s__Hyaloperonospora_arabidopsidis_g__norank	0	0	0	0	0	0	3.22799e-05	1.42609e-05	7.58351e-06	0	1.08249e-05
s__Idiomarina_baltica	8.71893e-06	0	0	4.64619e-05	1.37952e-05	0	0	6.75406e-06	0	0	1.35081e-06
s__Idiomarina_donghaiensis	0	0	0	0.000559311	0.000139828	7.54745e-06	0	6.75406e-06	0	0	2.8603e-06
s__Idiomarina_planktonica	0	0	0	0	0	0	0	0	0	1.65422e-05	3.30844e-06
s__Isoptericola_halotolerans	0	0.000100606	1.65586e-05	0	2.92911e-05	0	1.076e-05	0	0	0	2.152e-06
s__Janthinobacterium_lividum	0	0.000473367	1.71855e-05	0.000762698	0.000313313	0.00520031	0.00146754	0.00311445	0.00133791	0	0.00222404
s__Kineococcus_radiotolerans	0	0	0	0	0	3.34255e-05	0.000173469	8.18679e-06	1.5167e-05	4.20138e-05	5.44524e-05
s__Kineococcus_sp.	0	0	0	0	0	4.154e-05	0	0	0	0	8.30801e-06
s__Kocuria_carniphila	0.000195539	0.000867096	0.000541075	8.12866e-05	0.000421249	8.95767e-05	5.00871e-05	1.63736e-05	7.58351e-06	7.05166e-05	4.68275e-05
s__Kocuria_rosea	0.000104862	0.0015185	5.15566e-05	0.000721147	0.000599015	0.000706297	0.000747448	6.8703e-05	2.27505e-05	0.000223346	0.000353709
s__Koukoulia_aurantiaca	0	0	0	0	0	0	8.72897e-06	0.000786567	5.08314e-05	0.000246566	0.000218539
s__Kushneria_sinocarnis	0	0	0	0.00069645	0.000174112	0	0	1.56936e-05	0	0	3.13872e-06
s__Laceyella_sacchari	0	0	0	7.96857e-06	1.99214e-06	0	0	0	0	0	0
s__Lacticigenium_naphtae	0	8.07931e-05	0	7.96857e-06	2.21904e-05	0	0	0	0	0	0
s__Lactobacillus_acetotolerans	0.0805797	0	9.60877e-05	1.75919e-05	0.0201733	0.346357	0	2.1015e-05	2.92075e-05	0	0.0692815
s__Lactobacillus_acetotolerans_DSM_20749__JCM_3825	0.000685132	0	0	0	0.000171283	4.42087e-05	0	0	0	0	8.84174e-06
s__Lactobacillus_acidipiscis	0.00430831	2.64992e-05	2.67187e-05	0.0146559	0.00475436	1.50949e-05	5.37707e-05	0.00353106	0.000241273	0	0.00076824
s__Lactobacillus_alimentarius	0.0605164	0.21135	0.0373044	0.000594368	0.0774414	0.0334487	0.00175427	0.000522416	0.00402765	0.548301	0.117611
s__Lactobacillus_amylophilus	0	0	0	3.75762e-05	9.39405e-06	0	0	6.75406e-06	0	0	1.35081e-06
s__Lactobacillus_buchneri	0.00138576	0	1.78125e-05	4.37104e-05	0.00036182	0.00690981	0	0	0	0	0.00138196
s__Lactobacillus_coryniformis_subsp._torquens	0.000657086	8.73149e-06	8.90623e-06	0.000287192	0.000240479	0.032525	0.0001614	0.000623193	6.22627e-05	3.44009e-05	0.00668125
s__Lactobacillus_curvatus	2.9161e-05	0.000872685	0.000483422	0.000965943	0.000587803	0.0107378	2.89164e-05	0.000729114	0.00185263	0.000469124	0.00276352
s__Lactobacillus_fructivorans	0	0	0	8.76004e-05	2.19001e-05	0	0	0	0	0	0
s__Lactobacillus_ginsenosidimutans	0.0850835	0.00134516	0.000155535	0.0265153	0.0282749	0.134255	0.174704	0.0133235	0.591213	8.92937e-06	0.182701
s__Lactobacillus_malefermentans	0	0	0	0	0	0.000452946	0	0	0	8.92937e-06	9.23751e-05
s__Lactobacillus_paucivorans	0.00155407	0	0	5.9468e-05	0.000403385	0.00519319	0	3.74613e-05	0	0	0.00104613
s__Lactobacillus_plantarum_subsp._plantarum	0.0015751	2.6296e-05	5.9447e-05	0.00135944	0.000755072	0.0251697	0.000106872	0.000355472	0.000171556	0.00264531	0.00568979
s__Lactobacillus_rennini	0	0	0	0	0	0	0	7.5457e-05	0	0	1.50914e-05
s__Lactobacillus_reuteri	0	0	0	0	0	2.8063e-05	0	0	0	0	5.6126e-06
s__Lactococcus_garvieae_subsp._garvieae	0	0	0	4.55448e-05	1.13862e-05	7.54745e-06	0	0	0	0	1.50949e-06
s__Lampropedia_hyalina	0	1.91648e-05	0	0	4.7912e-06	0.000255686	0.000213518	0.000912332	0.000476275	0.000421905	0.000455943
s__Legionella_lansingensis_DSM_19556__ATCC_49751	0	0	0	1.66747e-05	4.16869e-06	0	0	0	0	0	0
s__Lentibacillus_juripiscarius_g__Lentibacillus	1.16644e-05	0	0	0	2.9161e-06	0	0	8.0924e-05	0	0	1.61848e-05
s__Lentibacillus_juripiscarius_g__Virgibacillus	0	0	0	3.33495e-05	8.33737e-06	0	0	0	0	0	0
s__Lentibacillus_kimchii	9.37831e-06	8.73149e-06	8.90623e-06	0	6.75401e-06	9.16531e-06	0	0	0	0	1.83306e-06
s__Lentibacillus_salicampi	2.91022e-05	0.000223151	4.99138e-05	5.09414e-05	8.82772e-05	0.000102119	0	0.00122379	0	0	0.000265182
s__Leptotrichia_buccalis_C-1013-b	0	1.7463e-05	7.26343e-06	0	6.1816e-06	0	1.98382e-05	0	0	0	3.96764e-06
s__Leuconostoc_kimchii_IMSNU_11154	0	8.83306e-06	0	0	2.20827e-06	0.00064841	0	0	0	0	0.000129682
s__Leuconostoc_mesenteroides_g__Leuconostoc	0	9.5824e-06	0	0.000245588	6.37926e-05	0.000349207	0	2.17677e-05	0.000120444	0.000277209	0.000153725
s__Limnohabitans_sp._103DPR2	0	1.7463e-05	0	0	4.36574e-06	5.66349e-05	0	0	0	0	1.1327e-05
s__Luteimonas_aestuarii	0	9.5824e-06	0	1.83295e-05	6.97798e-06	1.88977e-05	0.00111449	0.000164495	2.75087e-05	0.000113838	0.000287847
s__Luteococcus_japonicus	0	0	8.27931e-06	7.96857e-06	4.06197e-06	0	0	0	0	0	0
s__Lysinibacillus_macroides_g__Lysinibacillus	1.16644e-05	1.7463e-05	4.20235e-05	0.000193405	6.61389e-05	0	2.85672e-05	3.73885e-05	0	0	1.31911e-05
s__Lysobacter_erysipheiresistens	0	0	0	1.74124e-05	4.35309e-06	0	2.85672e-05	1.35081e-05	0	1.44463e-05	1.13043e-05
s__Lysobacter_soli	0	0	0	9.62334e-06	2.40584e-06	7.54745e-06	7.52907e-05	0	7.58351e-06	7.22314e-06	1.9529e-05
s__Maledivibacter_halophilus	5.8322e-06	0	0	0	1.45805e-06	0	0	0	0	0	0
s__Marinicrinis_sediminis	0	4.62102e-05	0	0	1.15525e-05	0	0	0	0	0	0
s__Marinilabilia_salmonicolor	0.000184285	8.73149e-06	9.21752e-05	0.00118244	0.000366909	6.58003e-05	3.56143e-05	0.000267187	0	0	7.37203e-05
s__Marinilactibacillus_psychrotolerans	4.35946e-05	8.00438e-05	1.71855e-05	0.00320222	0.00083576	6.04377e-05	0	0.000277684	9.11319e-06	0	6.94469e-05
s__Marinimicrobium_sp._HMD3005	8.71893e-06	0	0	0	2.17973e-06	0	0	1.35081e-05	0	0	2.70163e-06
s__Mariniphaga_anaerophila	0	0	0	0.000332505	8.31261e-05	0	0	0	0	0	0
s__Mariniphaga_sediminis	0	0	0	0.000502488	0.000125622	0	0	1.50137e-05	0	0	3.00273e-06
s__Marinobacter_lipolyticus	0	0	0	0.0101222	0.00253054	7.54745e-06	8.72897e-06	8.18679e-06	0	0	4.89264e-06
s__Marinobacter_oulmenensis	0.000449385	8.83306e-06	1.55427e-05	0.00366419	0.00103449	1.67128e-05	6.28489e-05	0.00618861	0	0	0.00125363
s__Marinobacter_piscensis	0.000841136	0.00819051	0.00728338	0.00547144	0.00544662	4.90875e-05	0.00367856	0.0193427	0	0	0.00461407
s__Marinobacter_sp.	0	0	0	8.70618e-06	2.17654e-06	0	0	0	0	0	0
s__Marinobacter_vinifirmus	2.32701e-05	7.03598e-05	0.00150922	0.00330453	0.00122684	0.000349975	3.69469e-05	1.63736e-05	0	8.92937e-06	8.24451e-05
s__Marinobacterium_sp._AK27	0	0	0	9.48314e-05	2.37079e-05	7.54745e-06	0	0	0	0	1.50949e-06
s__Marinobacterium_stanieri	0	0	0	0	0	7.54745e-06	0	0	0	0	1.50949e-06
s__Marinococcus_halophilus	8.71893e-06	8.13393e-05	4.62393e-05	0.000304677	0.000110244	9.28124e-05	9.0782e-06	8.18679e-06	0	9.31906e-06	2.38793e-05
s__Marinospirillum_insulare	0.000111896	9.5824e-06	6.77263e-05	0	4.73011e-05	5.07054e-05	3.49159e-05	0	0	0	1.71242e-05
s__Martelella_mediterranea	0	0	0	0.00389721	0.000974302	9.16531e-06	0	1.49409e-05	0	0	4.82123e-06
s__Massilia_albidiflava	0	0	0	0	0	1.83306e-05	3.59636e-05	0	0	2.67881e-05	1.62165e-05
s__Meiothermus_silvanus_DSM_9946	0	0	7.26343e-06	0	1.81586e-06	0	0	0	0	0	0
s__Melghirimyces_thermohalophilus	0	3.51291e-05	2.60918e-05	0	1.53052e-05	0	0	0	0	0	0
s__Mesonia_sp._15-S14-6	0	0	0	2.79529e-05	6.98822e-06	0	0	0	0	0	0
s__Methylobacterium_adhaesivum_g__Methylobacterium	7.28731e-05	0.00666694	0.000230524	0.00946089	0.00410781	0.0199554	0.0521049	0.0105527	0.0312964	0.00625932	0.0240337
s__Methylobacterium_aquaticum	0	0	0	7.96857e-06	1.99214e-06	3.56104e-05	0.000508238	0	0	0.000449871	0.000198744
s__Methylobacterium_fujisawaense	0	1.76661e-05	1.55427e-05	8.0549e-05	2.84395e-05	0.000201745	0.00258463	4.41426e-05	4.40363e-05	0.00121874	0.000818659
s__Methylobacterium_gossipiicola	1.45511e-05	3.74787e-05	1.71855e-05	3.50043e-05	2.60549e-05	3.50434e-05	0.000129411	5.17222e-05	1.83955e-05	8.92937e-06	4.87002e-05
s__Methylobacterium_populi	0	1.84155e-05	8.27931e-06	0.000286707	7.83505e-05	7.82013e-05	0.0125416	7.62826e-05	0.000102217	0.00243685	0.00304702
s__Methylobacterium_salsuginis	1.45511e-05	4.70611e-05	0	0.000334878	9.91225e-05	0.000119741	0.0010341	0.000122735	0.000285093	0.000447221	0.000401778
s__Methyloligella_halotolerans	0	0	8.90623e-06	0.000656715	0.000166405	0	0	7.50683e-06	0	0	1.50137e-06
s__Methylomonas_lenta	0	0	0	0	0	9.73236e-06	0	0	0	0	1.94647e-06
s__Microbacterium_oxydans_g__Microbacterium	1.16644e-05	0.000463886	8.46739e-05	0.000640957	0.000300295	0.000990722	0.00701962	0.00124913	0.000815597	0.00319774	0.00265456
s__Microbispora_rosea_subsp._rosea	0	0	4.26504e-05	2.62981e-05	1.72371e-05	3.61775e-05	2.89164e-05	0	0	0	1.30188e-05
s__Microbulbifer_arenaceous	0	8.83306e-06	0	5.891e-05	1.69358e-05	0	0	0	0	0	0
s__Microcoleus_sp._PCC_7113	0	0	0	0	0	7.76343e-05	7.05302e-05	0	1.5167e-05	0	3.26663e-05
s__Micromonospora_chersina	0	6.98519e-05	4.26504e-05	0.000444136	0.00013916	0.000358148	0.0021461	2.98817e-05	0.000109801	5.94828e-05	0.000540683
s__Micromonospora_sp.	0	1.91648e-05	7.26343e-06	0	6.60706e-06	9.73236e-06	6.85927e-05	0	0	0	1.5665e-05
s__Mobilicoccus_sp._YIM_101593	1.45511e-05	0.000476669	8.90623e-06	3.42667e-05	0.000133598	1.67128e-05	0	0	0	0	3.34255e-06
s__Moheibacter_sediminis	0	0	0	0	0	0	0.000563523	0.000333215	7.58351e-06	0.000157558	0.000212376
s__Moraxella_osloensis_g__Enhydrobacter	2.32701e-05	3.51291e-05	0.000170839	1.66747e-05	6.14783e-05	0	0	0	1.0812e-05	0	2.1624e-06
s__Muricauda_aquimarina	0	1.7463e-05	1.61697e-05	0.00161644	0.000412517	2.58781e-05	0	0	0	0	5.17562e-06
s__Mycobacterium_neoaurum	0	0	0	0.000138721	3.46804e-05	0.000146754	0.000116649	8.18679e-06	4.70308e-05	1.65422e-05	6.70324e-05
s__Myroides_odoratimimus	0	0	0	0	0	0	0	2.24477e-05	0	0.000891307	0.000182751
s__Myroides_odoratus	0	8.73149e-06	0	0	2.18287e-06	9.16531e-06	0.00197	5.24022e-05	2.5979e-05	0.00179738	0.000770985
s__Myroides_sp._KB31	0	0	0	0	0	1.50949e-05	0	6.75406e-06	0	0	4.36979e-06
s__Myxococcales_bacterium_Gsoil_473	0	0	0	2.72153e-05	6.80381e-06	9.16531e-06	0	0	0	0	1.83306e-06
s__Nakamurella_multipartita_DSM_44233	0	2.79979e-05	0	1.66747e-05	1.11682e-05	9.73236e-06	0	0	7.47734e-05	8.92937e-06	1.8687e-05
s__Nakamurella_sp._S20-107	0	0	0	0	0	0	0	0	4.26757e-05	0	8.53514e-06
s__Neisseria_flava_g__Neisseria	5.8322e-06	8.03868e-05	8.27931e-06	0	2.36246e-05	1.72798e-05	0	0	0	0	3.45596e-06
s__Neisseria_oralis	0	8.73149e-06	0	0	2.18287e-06	0	0	0	0	0	0
s__Nitratireductor_aquibiodomus	0	0.000142136	0.000108107	0.000519522	0.000192441	1.88977e-05	0.000120711	0.000124994	7.01844e-05	3.78219e-05	7.45217e-05
s__Nitrolancea_hollandica_Lb	0	9.5824e-06	0	0	2.3956e-06	0	0	0	1.5167e-05	0	3.03341e-06
s__Nitrosococcus_oceani	0	0	8.27931e-06	0	2.06983e-06	0	0	0	0	0	0
s__Nitrosomonas_nitrosa	0	0	0	1.92467e-05	4.81167e-06	0	0	0	9.11319e-06	0	1.82264e-06
s__Nocardioides_alkalitolerans	0	0	0	8.70618e-06	2.17654e-06	0	3.93271e-05	0	0	1.65422e-05	1.11739e-05
s__Nocardioides_exalbidus	0	3.74787e-05	0	0.00016036	4.94598e-05	8.41309e-05	0.000499137	0.00018483	0.000375792	0.000267993	0.000282377
s__Nocardioides_kribbensis	5.8322e-06	0.000236461	2.60918e-05	0.000440269	0.000177163	0.000229834	0.0041078	0.000309751	0.000776891	0.000591797	0.00120321
s__Nocardioides_lentus	0	0	0	0	0	0	4.70728e-05	0	1.5167e-05	1.82484e-05	1.60976e-05
s__Nocardioides_pyridinolyticus_JCM_10369	0	1.7463e-05	0	3.33495e-05	1.27031e-05	7.54745e-06	6.99253e-05	6.75406e-06	5.99446e-05	7.22314e-06	3.02789e-05
s__Nocardioides_sp._HIr16-19	0	0	1.78125e-05	1.92467e-05	9.26478e-06	9.16531e-06	0	7.50683e-06	0	0	3.33443e-06
s__Nocardiopsis_salina	0	2.7147e-05	0	7.96857e-06	8.77888e-06	0	0.00015366	8.18679e-06	0	0	3.23694e-05
s__Nordella_oligomobilis	0	0	0	2.79529e-05	6.98822e-06	0	1.076e-05	0	3.35625e-05	0	8.8645e-06
s__Nostoc_sp._MGCY329	0	9.5824e-06	0	0	2.3956e-06	0	1.74579e-05	0	0	0	3.49159e-06
s__Novibacillus_thermophilus	0	2.61945e-05	3.43711e-05	1.83295e-05	1.97238e-05	0	9.0782e-06	0	0	0	1.81564e-06
s__Novosphingobium_panipatense	0	8.83306e-06	0	4.37104e-05	1.31359e-05	7.71505e-05	0.000309287	4.12772e-05	0.000123672	1.78587e-05	0.000113849
s__Novosphingobium_resinovorum	0	0	8.27931e-06	9.72238e-05	2.63758e-05	0	1.98382e-05	0	0	8.92937e-06	5.75351e-06
s__Oceanimonas_sp._GK1	9.37831e-06	0	0	0	2.34458e-06	4.85204e-05	0	6.65903e-05	0	0	2.30221e-05
s__Oceanobacillus_oncorhynchi_subsp._incaldanensis	7.56424e-05	1.75646e-05	0.000140619	5.35133e-05	7.18348e-05	3.34255e-05	1.81564e-05	0	2.58099e-05	0	1.54784e-05
s__Oceanobacillus_picturae_g__Oceanobacillus	3.26484e-05	0.000972223	0.000141851	0.000365223	0.000377986	9.16531e-06	7.45922e-05	0	1.99252e-05	0	2.07365e-05
s__Oceanospirillum_linum	0.000644996	0	1.65586e-05	7.98114e-05	0.000185341	2.58781e-05	0	6.75406e-06	0	0	6.52643e-06
s__Oceanotoga_sp._JC186	0	0	0	0.00163631	0.000409078	9.73236e-06	8.72897e-06	6.75406e-06	0	0	5.04308e-06
s__Ochrobactrum_pseudogrignonense_g__Ochrobactrum	0	2.87472e-05	2.60918e-05	0.000179302	5.85352e-05	0.000335047	0.00579144	0.00317029	0.0013502	0.00150761	0.00243092
s__Oligoflexus_tunisiensis	0	0	0	0	0	7.54745e-06	0	0	1.5167e-05	0	4.5429e-06
s__Orenia_chitinitropha	2.39294e-05	0	0	0	5.98236e-06	0	0	2.1015e-05	0	0	4.20299e-06
s__Orenia_salinaria	0	0	0	0.000132408	3.31019e-05	0	0	6.75406e-06	7.58351e-06	0	2.86752e-06
s__Oricola_cellulosilytica	0	9.24204e-05	1.71855e-05	0.000494879	0.000151121	0	0	6.75406e-06	7.58351e-06	0	2.86752e-06
s__Oscillatoriales_cyanobacterium_KSU-AQIQ-8	0	0	0	0	0	9.16531e-06	3.59636e-05	0	0	0	9.02578e-06
s__Paenibacillus_agarexedens	0	0	0	9.62334e-06	2.40584e-06	0	5.67851e-05	0	0	7.22314e-06	1.28016e-05
s__Paenibacillus_agaridevorans	0	0	0	9.62334e-06	2.40584e-06	0	3.93271e-05	0	0	8.92937e-06	9.6513e-06
s__Paenibacillus_alginolyticus	2.91022e-05	2.61945e-05	8.27931e-06	0.000133199	4.91938e-05	4.47758e-05	4.63743e-05	8.18679e-06	2.75087e-05	0	2.53691e-05
s__Paenibacillus_amylolyticus	0.000364072	0.000116265	0.000161544	0.0004475	0.000272345	0.000126722	0.00344237	6.1269e-05	8.85799e-05	0.000201677	0.000784123
s__Paenibacillus_chartarius	0	0	0	0	0	0	1.98382e-05	0	0	0	3.96764e-06
s__Paenibacillus_panacisoli	0	0	0	0.000129278	3.23194e-05	0	1.076e-05	0	0	0	2.152e-06
s__Paenibacillus_pectinilyticus	1.16644e-05	8.73149e-06	8.90623e-06	0.000128181	3.93708e-05	2.70122e-05	9.0782e-06	0	7.58351e-06	0	8.73478e-06
s__Paenibacillus_sp._Y412MC10	0	0	1.65586e-05	6.85333e-05	2.1273e-05	0	1.076e-05	0	0	0	2.152e-06
s__Paenibacillus_telluris	1.45511e-05	0	0	7.96857e-06	5.62992e-06	1.88977e-05	7.59892e-05	0	0	0	1.89774e-05
s__Paraclostridium_bifermentans	3.20477e-05	0	7.63945e-05	0.000100966	5.2352e-05	3.77953e-05	1.98382e-05	2.1015e-05	1.0812e-05	0	1.78921e-05
s__Pararhizobium_giardinii_g__Allorhizobium-Neorhizobium-Pararhizobium-Rhizobium	0	0.000217093	8.27931e-06	0.000587677	0.000203262	0.000167836	0.000579276	0.00108085	0.0010855	5.43641e-05	0.000593565
s__Parasegetibacter_luojiensis	0	0	0	0	0	0	9.0782e-06	0	0	7.22314e-06	3.26027e-06
s__Patulibacter_minatonensis	0	5.66435e-05	0	0.000163006	5.49123e-05	2.58781e-05	0.00063339	9.44321e-05	6.69559e-05	1.65422e-05	0.00016744
s__Pectobacterium_carotovorum_subsp._brasiliense_g__Pectobacterium	0	0.000107534	0	4.29728e-05	3.76266e-05	2.863e-05	0.0123519	0.000652033	6.84856e-05	0.00427847	0.0034759
s__Pediococcus_ethanolidurans	0.0169046	8.73149e-06	0	8.70618e-06	0.00423052	0.0172506	1.81564e-05	9.72976e-05	0	0	0.0034732
s__Pediococcus_pentosaceus_g__Pediococcus	0	0	1.71855e-05	3.33495e-05	1.26338e-05	3.01898e-05	2.152e-05	0.000107597	4.40363e-05	0.00273764	0.000588196
s__Pedobacter_agri	0	2.87472e-05	8.27931e-06	5.51681e-05	2.30487e-05	9.92839e-05	0.000900329	0.00102014	0.00117588	0.000662937	0.000771713
s__Pedobacter_sp._HME6451	0	0	0	0	0	0	0.000224249	8.23567e-05	4.40363e-05	0	7.01283e-05
s__Pedobacter_sp._g__Pedobacter	0	9.5824e-06	0	9.62334e-06	4.80144e-06	0.00019956	0.0001489	0.000135636	7.75988e-05	4.12344e-05	0.000120586
s__Phormidiaceae_cyanobacterium_10PC	0	0	0	0	0	1.72798e-05	0	0	0	0	3.45596e-06
s__Photobacterium_halotolerans	0	0	0	0	0	0	0	7.40243e-05	0	0	1.48049e-05
s__Planifilum_composti	0	9.5824e-06	1.65586e-05	9.62334e-06	8.94109e-06	0	2.152e-05	0	0	0	4.30399e-06
s__Planococcus_rifietoensis	5.8322e-06	0.00104797	8.3269e-05	0.0126372	0.00344357	0.00108601	0.00108105	0.000137479	2.75087e-05	0.000172152	0.00050084
s__Planomicrobium_glaciei	0	9.5824e-06	0	3.59214e-05	1.1376e-05	1.67128e-05	0.000744057	8.18679e-06	0	6.32935e-05	0.00016645
s__Pleomorphochaeta_caudata	0	0	0	0.00012408	3.102e-05	7.54745e-06	0	0	0	0	1.50949e-06
s__Porphyrobacter_mercurialis	0	0	0	4.37104e-05	1.09276e-05	1.67128e-05	0.000300814	1.42609e-05	7.58351e-06	3.44009e-05	7.47543e-05
s__Porphyromonas_gingivalis	0	0	2.67187e-05	0	6.67967e-06	0	0	0	0	0	0
s__Prauserella_rugosa	5.8322e-06	0	0	3.26119e-05	9.61102e-06	0	4.13581e-05	0	0	0	8.27163e-06
s__Prevotella_intermedia	0	0	0	0	0	0	0	0	1.0812e-05	0	2.1624e-06
s__Prevotella_nigrescens	5.8322e-06	0	0	0	1.45805e-06	0	8.72897e-06	0	0	0	1.74579e-06
s__Prevotella_paludivivens	1.16644e-05	0	0	0	2.9161e-06	9.73236e-06	0	1.56936e-05	0	0	5.0852e-06
s__Prolixibacter_bellariivorans	0	0	0	0.000291851	7.29627e-05	0	0	0	0	0	0
s__Proteus_mirabilis	0	0	0	0	0	0	0	1.50137e-05	0	0.000117268	2.64563e-05
s__Providencia_vermicola	9.37831e-06	0	0	8.70618e-06	4.52112e-06	9.16531e-06	0.00027831	0.00020368	7.73648e-05	0.000504755	0.000214655
s__Pseudochrobactrum_saccharolyticum	8.71893e-06	9.5824e-06	8.90623e-06	0.000193405	5.51531e-05	7.2355e-05	0.00155739	0.00112829	0.000215246	0.000697346	0.000734125
s__Pseudoclavibacter_helvolus	0	0.000273635	8.90623e-06	0.000514199	0.000199185	0.000269814	0.00261717	0.00137769	0.00112094	0.000715976	0.00122032
s__Pseudokineococcus_marinus	0	0	0	8.70618e-06	2.17654e-06	1.50949e-05	0.000129061	0	0	1.65422e-05	3.21397e-05
s__Pseudomonas_anguilliseptica	0	9.5824e-06	0	7.96857e-06	4.38774e-06	5.50752e-05	4.13581e-05	0.000214177	5.78427e-05	2.33756e-05	7.83658e-05
s__Pseudomonas_brenneri	5.8322e-06	0.000263506	3.37442e-05	0.00164629	0.000487344	0.0023482	0.0102817	0.00438359	0.00109882	0.000479665	0.00371839
s__Pseudomonas_caeni	0	3.57769e-05	0	0	8.94422e-06	0	0	0.000439744	0	0	8.79488e-05
s__Pseudomonas_parafulva	0	0.000317597	3.43711e-05	0.00858583	0.00223445	0.0040958	0.0411075	0.0130567	0.00348759	0.0212464	0.0165988
s__Pseudomonas_pelagia	0	0	0	0	0	7.54745e-06	1.076e-05	0.000243306	1.5167e-05	0	5.53562e-05
s__Pseudomonas_psychrotolerans	0	9.5824e-06	0	7.96857e-06	4.38774e-06	1.88977e-05	0.000588994	1.63736e-05	0	0.000817135	0.00028828
s__Pseudoxanthomonas_mexicana	0	0	0	8.70618e-06	2.17654e-06	1.67128e-05	2.82179e-05	0	0	0.000216114	5.2209e-05
s__Psychrobacter_alimentarius	5.8322e-06	0.000871675	8.27931e-06	0.0257016	0.00664684	0.000500698	0.000828599	0.00179955	0.000250321	5.01637e-05	0.000685866
s__Psychrobacter_celer_g__Psychrobacter	9.37831e-06	0.000224974	1.71855e-05	0.000316189	0.000141932	0.000630364	0.000107541	4.0254e-05	7.58351e-06	0	0.000157149
s__Psychrobacter_cibarius	0	0.000334171	7.12498e-05	7.98114e-05	0.000121308	0.000152199	9.0782e-06	0	0	0	3.22555e-05
s__Psychrobacter_faecalis	2.32701e-05	0.00071854	1.71855e-05	0.00177616	0.00063379	0.000947988	8.26871e-05	6.27017e-05	6.24318e-05	8.92937e-06	0.000232948
s__Ralstonia_pickettii	5.8322e-06	0	4.20235e-05	4.29728e-05	2.27071e-05	4.37249e-05	1.81564e-05	2.17677e-05	1.66967e-05	0	2.00692e-05
s__Rathayibacter_tritici	0	0.000181215	0	7.88943e-05	6.50272e-05	0.00024442	0.000558797	9.86575e-05	0.000290405	3.40112e-05	0.000245258
s__Rheinheimera_aquimaris	0	0	0	7.96857e-06	1.99214e-06	1.72798e-05	9.0782e-06	0.000118385	1.5167e-05	0	3.19821e-05
s__Rheinheimera_soli	0	1.91648e-05	0	9.62334e-06	7.19704e-06	3.56104e-05	3.63128e-05	0.00032627	2.27505e-05	0	8.41888e-05
s__Rhodanobacter_lindaniclasticus	0	0	0	0.00012095	3.02375e-05	0	0	0	0	0	0
s__Rhodococcus_erythropolis	5.82045e-05	0.00024584	0.000112884	0.00021614	0.000158267	0.000327074	0.000790197	0.00022105	0.000163861	0.000218747	0.000344186
s__Rhodococcus_fascians	0	7.58083e-05	8.90623e-06	0.000160972	6.14217e-05	0.00010473	0.000383594	0.000385281	0.000183599	6.63163e-05	0.000224704
s__Rhodovulum_sp._g__norank	0	0	0	0	0	0	8.72897e-06	8.18679e-06	0	0	3.38315e-06
s__Roseivivax_roseus	0	0	1.65586e-05	0	4.13966e-06	9.73236e-06	0	0	0	0	1.94647e-06
s__Roseomonas_lacus	0	9.5824e-06	0	6.18604e-05	1.78607e-05	1.72798e-05	9.0782e-06	0.000124314	4.70308e-05	8.92937e-06	4.13264e-05
s__Rubrobacter_aplysinae	0	1.76661e-05	4.32773e-05	0	1.52359e-05	0	0	0	0	0	0
s__Ruminococcus_flavefaciens	0	0	8.27931e-06	0	2.06983e-06	0	0	0	0	0	0
s__Ruminococcus_sp._5_1_39BFAA	0	0	0	0	0	4.58266e-05	0	0	0	0	9.16531e-06
s__Salegentibacter_echinorum	2.97616e-05	9.5824e-06	0.000106853	8.70618e-06	3.87258e-05	2.64451e-05	0	3.06345e-05	0	0	1.14159e-05
s__Salibacterium_qingdaonense	0	1.7463e-05	0	0.000192972	5.26088e-05	0	0	8.18679e-06	0	0	1.63736e-06
s__Salimicrobium_luteum	2.74756e-05	0.000335327	0.00057575	0.000334086	0.00031816	7.60997e-05	9.0782e-06	2.98817e-05	0	0	2.30119e-05
s__Salinicoccus_roseus	8.71893e-06	0.000207149	0.000387055	0.000409366	0.000253072	0.000294666	8.93851e-05	0	2.27505e-05	8.92937e-06	8.31463e-05
s__Sandaracinus_amylolyticus	0	0	0	0	0	1.67128e-05	4.67236e-05	0	0	0	1.26873e-05
s__Scytonema_tolypothrichoides_VB-61278_g__Chloronema	0	0	0	7.34976e-05	1.83744e-05	7.60164e-05	8.72897e-06	0	0	0	1.69491e-05
s__Sedimentibacter_hongkongensis	0	0	0	0	0	0	1.076e-05	0	0	0	2.152e-06
s__Sediminispirochaeta_bajacaliforniensis_DSM_16054	0	0	0	2.887e-05	7.21751e-06	0	0	0	0	0	0
s__Selenomonas_sputigena_ATCC_35185	0	9.5824e-06	0	0	2.3956e-06	0	9.0782e-06	0	0	0	1.81564e-06
s__Shewanella_colwelliana	0	8.73149e-06	8.90623e-06	4.37104e-05	1.5337e-05	0	0	0	0	0	0
s__Shewanella_fodinae	0	0	0	0.000108197	2.70492e-05	0	0	0	0	0	0
s__Shewanella_frigidimarina	0	0	0	3.35291e-05	8.38226e-06	0	8.72897e-06	0	0	0	1.74579e-06
s__Shewanella_morhuae	0	8.83306e-06	8.90623e-06	6.85333e-05	2.15682e-05	9.73236e-06	0	0.000790508	0	0	0.000160048
s__Sinobaca_beijingensis	0	0	0	3.42667e-05	8.56667e-06	0	0	0	0	0	0
s__Solibacillus_silvestris_g__Solibacillus	5.8322e-06	5.23889e-05	4.13966e-05	2.53809e-05	3.12497e-05	0	3.05982e-05	0	0	8.92937e-06	7.9055e-06
s__Solirubrobacterales_bacterium_67-14	0	0	0	2.46433e-05	6.16083e-06	9.16531e-06	8.72897e-06	0	0	0	3.57886e-06
s__Sphingobacterium_bambusae	0	0	0	7.96857e-06	1.99214e-06	0	0.000156959	0	0	0.000355572	0.000102506
s__Sphingobacterium_faecium	0	0.000570893	8.90623e-06	0.00296219	0.000885497	0.0019079	0.028724	0.0239792	0.00282764	0	0.0114878
s__Sphingobacterium_mizutaii	1.45511e-05	0	8.27931e-06	7.96857e-06	7.69975e-06	0	0.000646419	0	0	0.00425935	0.000981154
s__Sphingobacterium_multivorum	0	0	1.65586e-05	3.33495e-05	1.2477e-05	9.73236e-06	0.000581533	3.13872e-05	0	0.00803354	0.00173124
s__Sphingobacterium_sp._HT1-MRL	0	0	0	0	0	0	0	0.00112097	0.000217075	0	0.000267609
s__Sphingobacterium_sp._MIMdw12	0	0	0	0	0	0	0	1.42609e-05	0	0	2.85218e-06
s__Sphingobacterium_sp._Y3L14	0	0	0	0	0	0	3.49159e-05	0.000340531	0	8.92937e-06	7.68753e-05
s__Sphingobacterium_spiritivorum	0	0	0	0	0	0	6.98318e-05	0	0	5.3039e-05	2.45742e-05
s__Sphingobium_amiense	1.16644e-05	0	0	5.65176e-05	1.70455e-05	1.83306e-05	7.66233e-05	0.000116734	0.000307908	1.78587e-05	0.000107491
s__Sphingobium_fuliginis	0	0	0	1.74124e-05	4.35309e-06	0	9.0782e-06	6.75406e-06	0	9.31906e-06	5.03026e-06
s__Sphingomonas_aerolata_g__Sphingomonas	1.16644e-05	0.00107428	3.33552e-05	0.00444006	0.00138984	0.00108031	0.000984762	0.0064955	0.0192027	9.559e-05	0.00557177
s__Sphingomonas_phyllosphaerae_g__Sphingomonas	8.71893e-06	0.000140332	5.09297e-05	0.00401728	0.00105432	0.00657739	0.0162921	0.00201252	0.00353959	0.00636792	0.0069579
s__Spirochaeta_sp._MET-E	2.03833e-05	2.70454e-05	5.15566e-05	0.000301115	0.000100025	9.73236e-06	8.72897e-06	4.49682e-05	0	0	1.26859e-05
s__Sporosarcina_globispora_g__Sporosarcina	1.74966e-05	0.00289	0.00120839	0.000196156	0.00107801	2.64451e-05	0.0011661	5.08967e-05	3.83207e-05	0.000219535	0.000300259
s__Stackebrandtia_endophytica	0	1.76661e-05	8.90623e-06	0	6.64309e-06	0	0	0	0	0	0
s__Staphylococcus_carnosus_subsp._carnosus	2.61568e-05	1.7463e-05	3.33552e-05	0.000153004	5.74947e-05	0	4.10089e-05	3.59558e-05	0	4.54262e-05	2.44782e-05
s__Staphylococcus_equorum	0.000230414	0.000418812	0.000908803	0.00120745	0.000691369	0.000802686	0.000286777	0.000136119	7.58351e-06	0.00158481	0.000563595
s__Staphylococcus_pasteuri_g__Staphylococcus	0.00018087	0.000115516	0.00105314	0.000462267	0.000452948	0	8.2367e-05	5.15766e-05	3.24359e-05	9.31906e-06	3.51397e-05
s__Staphylococcus_sciuri	0	2.78963e-05	0	6.07443e-05	2.21602e-05	0	2.89164e-05	3.52759e-05	0	0.00181494	0.000375827
s__Stappia_indica	0	1.91648e-05	0	0.00216305	0.000545553	9.16531e-06	0	0	0	0	1.83306e-06
s__Stenotrophomonas_acidaminiphila	9.37831e-06	9.5824e-06	0	3.59214e-05	1.37205e-05	1.72798e-05	0.000156325	3.95012e-05	7.58351e-06	0.00112109	0.000268356
s__Stenotrophomonas_chelatiphaga	5.8322e-06	5.74944e-05	8.27931e-06	0.000994722	0.000266582	0.000134894	0.0123713	0.00458989	0.0013309	0.00131421	0.00394824
s__Stenotrophomonas_rhizophila_g__Stenotrophomonas	5.8322e-06	0.000158748	0	0.000898236	0.000265704	0.000179612	0.00580201	0.00382389	0.00130728	0.000313567	0.00228527
s__Streptococcus_parauberis	5.8322e-06	0	0	1.92467e-05	6.26972e-06	0	0	0	0	7.22314e-06	1.44463e-06
s__Sulfuricurvum_sp._L12	5.8322e-06	0	0	0.000134315	3.50368e-05	0	0	0	0	0	0
s__Sunxiuqinia_elliptica	0	0	8.90623e-06	0.000515674	0.000131145	0	0	0	0	0	0
s__Symplocastrum_torsivum_CPER-KK1	0	0	0	0	0	1.72798e-05	9.0782e-06	0	0	0	5.2716e-06
s__Tangfeifania_diversioriginum	8.71893e-06	0.000158081	0.000337832	0.00195725	0.00061547	0	1.74579e-05	0	0	0	3.49159e-06
s__Tenacibaculum_litoreum	0	0	0	0	0	2.74959e-05	0	0	0	0	5.49919e-06
s__Terasakiispira_papahanaumokuakeensis	0.00058471	0	0	0.00235758	0.000735573	4.63936e-05	0.000151186	5.9909e-05	0.000103175	0	7.21327e-05
s__Terribacillus_aidingensis	0	0	0	0.00107741	0.000269353	6.74181e-05	0.000278747	2.98817e-05	7.58351e-06	0.000142333	0.000105193
s__Tetragenococcus_halophilus_subsp._halophilus_g__Tetragenococcus	0.00425691	0.000600014	0.000105621	0.000983247	0.00148645	2.70122e-05	0.000462637	0.0165833	0.000153265	0	0.00344525
s__Tetragenococcus_muriaticus	0	0	0	7.01881e-05	1.7547e-05	0	0	2.25205e-05	0	0	4.5041e-06
s__Tetrodontophora_bielanensis_giant_springtail	0	0	0	0	0	0	0	0	2.27505e-05	0	4.55011e-06
s__Thermoactinomyces_vulgaris	0	8.73149e-06	6.74883e-05	0.000195977	6.80491e-05	0	4.13581e-05	0	0	0	8.27163e-06
s__Thermobacillus_composti_KWC4	0	0	8.27931e-06	0	2.06983e-06	0	0	0	0	0	0
s__Thermomonospora_chromogena	0	0	0	0	0	0	1.076e-05	0	0	0	2.152e-06
s__Thiobacillus_thioparus_g__Thiobacillus	0	0	0	0.000669288	0.000167322	9.16531e-06	9.0782e-06	1.56936e-05	0	0	6.78743e-06
s__Thiohalobacter_thiocyanaticus	0	0	7.26343e-06	0.000849148	0.000214103	0	0	0	0	0	0
s__Thiohalospira_alkaliphila	0	2.64992e-05	0	0	6.6248e-06	0	0	0	0	0	0
s__Thiohalospira_halophila	3.0421e-05	0.000150404	8.90623e-06	0	4.74327e-05	0	0	0	0	0	0
s__Thiomicrospira_halophila_DSM_15072	0	0.000175544	4.13966e-05	0	5.42351e-05	7.54745e-06	0	0	0	0	1.50949e-06
s__Tistrella_mobilis	0	0	0	0.000122605	3.06512e-05	0	0	0	0	0	0
s__Tuberibacillus_sp._Marseille-P3662	0	8.83306e-06	0	7.96857e-06	4.20041e-06	0	0	0	0	0	0
s__Tumebacillus_permanentifrigoris	1.16644e-05	1.84155e-05	3.37442e-05	5.18586e-05	2.89206e-05	0	2.152e-05	0	0	0	4.30399e-06
s__Vagococcus_fluvialis	8.71893e-06	0	0	0	2.17973e-06	0	0	4.94639e-05	3.18637e-05	0.000519113	0.000120088
s__Veillonella_parvula	0	8.73149e-06	1.61697e-05	7.96857e-06	8.21743e-06	0	1.076e-05	0	0	0	2.152e-06
s__Veillonella_sp._oral_taxon_780	0	0	0	0	0	0	0	0	9.11319e-06	0	1.82264e-06
s__Verrucomicrobium_spinosum_DSM_4136__JCM_18804	0	0	0	0	0	0	1.076e-05	0	7.58351e-06	0	3.6687e-06
s__Vibrio_anguillarum	0	0	0	1.83295e-05	4.58238e-06	0	0	8.08512e-05	0	0	1.61702e-05
s__Virgibacillus_dokdonensis	0.000206295	0.00028798	0.000109361	0.0008115	0.000353784	9.81498e-05	6.58633e-05	4.48226e-05	0	0	4.17671e-05
s__Virgibacillus_sp._BH258	5.8322e-06	0	0	8.70618e-06	3.63459e-06	9.16531e-06	1.78072e-05	1.63736e-05	0	0	8.66921e-06
s__Virgisporangium_ochraceum	0	0	0	9.62334e-06	2.40584e-06	0	0	0	0	0	0
s__Vischeria_sp._CAUP_Q_202	0	0	0	0	0	0	0	0	0	1.65422e-05	3.30844e-06
s__Vitreoscilla_sp._SIS_11	0	0	0	0	0	0	0	0.000147098	0	0	2.94197e-05
s__Wandonia_haliotis	0	0	0	0.00486036	0.00121509	0	0	0	0	0	0
s__Weissella_cibaria	0	5.26937e-05	0	3.6659e-05	2.23382e-05	0.000202338	0	3.73885e-05	7.58351e-06	0.00183682	0.000416825
s__Xanthobacter_flavus	0	0	0	0.000744981	0.000186245	0	0	0	0	0	0
s__Xanthomarina_gelatinilytica	0	1.75646e-05	0.0001802	0.000124818	8.06455e-05	1.67128e-05	0	0	0	0	3.34255e-06
s__Xanthomonadaceae_bacterium_PETBA01	0	0	0	2.79529e-05	6.98822e-06	0	0	0	0	0	0
s__Xylanobacillus_xylanolyticus	0	0	0	8.70618e-06	2.17654e-06	0	0	0	0	0	0
s__[Actinopolyspora]_iraqiensis_IQ-H1	0	8.73149e-06	0	0	2.18287e-06	7.54745e-06	4.13581e-05	0	0	0	9.78112e-06
s__[Bacillus]_selenitireducens_MLS10	0	1.76661e-05	2.90537e-05	0	1.168e-05	0	0	0	0	8.92937e-06	1.78587e-06
s__[Pseudomonas]_geniculata_g__Stenotrophomonas	0	8.73149e-06	0	3.50043e-05	1.09339e-05	9.73236e-06	0.00112023	4.49682e-05	9.11319e-06	0.00460584	0.00115798
s__alpha_proteobacterium_1153-i2a	0	0	0	0	0	0	0	0	0	7.22314e-06	1.44463e-06
s__anaerobic_bacterium_MO-CFX2	0	0	0	5.51681e-05	1.3792e-05	9.16531e-06	0	0	0	0	1.83306e-06
s__anaerobic_digester_metagenome_g__Caldicoprobacter	0	0	1.78125e-05	0	4.45311e-06	0	0	0	0	0	0
s__anaerobic_digester_metagenome_g__norank_f__norank	0	0	0	0	0	1.67128e-05	1.78072e-05	0	7.58351e-06	0	8.42069e-06
s__bacterium_Ellin6515	0	0	0	0	0	1.88977e-05	4.30399e-05	0	0	0	1.23875e-05
s__bacterium_L21-PYE-C9	0	0	8.27931e-06	0	2.06983e-06	9.16531e-06	0	0	0	0	1.83306e-06
s__bacterium_LY17	0	0	8.90623e-06	0	2.22656e-06	0	0	0	0	0	0
s__bacterium_WH4-9	0	0	0	0	0	1.72798e-05	0	0	0	0	3.45596e-06
s__bacterium_YC-ZSS-LKJ19	1.74966e-05	0	0	0	4.37415e-06	0	0	0	9.11319e-06	0	1.82264e-06
s__bacterium_YC-ZSS-LKJ30	0	8.73149e-06	0	0	2.18287e-06	7.54745e-06	0	0	0	0	1.50949e-06
s__bacterium_YC-ZSS-LKJ5	0	1.75646e-05	0	0	4.39114e-06	0	0	6.75406e-06	0	0	1.35081e-06
s__bacterium_YC-ZSS-LKJ70	0	3.57769e-05	0	0	8.94422e-06	0	8.72897e-06	0	0	0	1.74579e-06
s__bacterium_YC-ZSS-LKJ80	0.000304357	0.000469321	0.00050824	0.000123701	0.000351405	0	0.000151885	5.02895e-05	0	0	4.04349e-05
s__bacterium_enrichment_culture_clone_E33_A	0	0	0	4.29728e-05	1.07432e-05	0	0	0	0	0	0
s__bacterium_enrichment_culture_clone_Ecwsrb046	0	0	0	9.62334e-06	2.40584e-06	0	0	0	0	0	0
s__bacterium_enrichment_culture_clone_R4-81B	1.16644e-05	1.76661e-05	7.26343e-06	8.50285e-05	3.04056e-05	1.72798e-05	0	2.16949e-05	0	0	7.79495e-06
s__bacterium_enrichment_culture_clone_auto9_4W	0	0	0	1.75919e-05	4.39798e-06	0	0	0	0	0	0
s__beta_proteobacterium_WX163	0	0	0	8.70618e-06	2.17654e-06	0	9.0782e-06	8.18679e-06	1.0812e-05	0	5.61539e-06
s__bioreactor_metagenome_g__norank_f__Lentimicrobiaceae	0	0	1.71855e-05	0	4.29638e-06	0	0	0	0	0	0
s__delta_proteobacterium_LWH25	0	0	0	9.62334e-06	2.40584e-06	0	0	0	0	0	0
s__gamma_proteobacterium_126	0	8.73149e-06	1.71855e-05	0	6.47926e-06	0	0	0	0	0	0
s__groundwater_metagenome_g__norank	0	0	0	0	0	1.72798e-05	9.0782e-06	0	0	0	5.2716e-06
s__gut_metagenome_g__[Eubacterium]_coprostanoligenes_group	0	0	0	0	0	3.66613e-05	0	0	0	0	7.33225e-06
s__hydrothermal_vent_metagenome_g__norank_f__norank_o__norank_c__norank	0	0	8.90623e-06	2.46433e-05	8.38739e-06	1.88977e-05	0	0	0	0	3.77953e-06
s__metagenome_g__Adhaeribacter	0	0	0	5.1679e-05	1.29198e-05	7.54745e-06	8.72897e-06	6.75406e-06	1.0812e-05	0	6.76849e-06
s__metagenome_g__Agathobacter	0	0	0	0	0	6.41572e-05	0	0	0	0	1.28314e-05
s__metagenome_g__Ancylobacter	0	0	0	1.83295e-05	4.58238e-06	0	1.076e-05	0	0	0	2.152e-06
s__metagenome_g__Bdellovibrio	0	9.5824e-06	0	8.70618e-06	4.57214e-06	9.16531e-06	0	0	2.42802e-05	0	6.68911e-06
s__metagenome_g__Bosea	0	9.24204e-05	8.90623e-06	0.000142769	6.10238e-05	5.34573e-05	0.000312301	0.000330284	0.000502441	0.000311323	0.000301961
s__metagenome_g__CL500-29_marine_group	0	1.91648e-05	0	3.51838e-05	1.35872e-05	4.53428e-05	4.84053e-05	2.85218e-05	3.83207e-05	0	3.21181e-05
s__metagenome_g__Candidatus_Alysiosphaera	0	0	0	9.62334e-06	2.40584e-06	0	8.72897e-06	0	4.09769e-05	0	9.94118e-06
s__metagenome_g__Candidatus_Paracaedibacter	0	8.73149e-06	0	0	2.18287e-06	0	0	6.75406e-06	0	0	1.35081e-06
s__metagenome_g__Candidatus_Protochlamydia	0	0	0	3.50043e-05	8.75107e-06	6.36154e-05	0.000771198	4.55753e-05	0.000168835	0	0.000209845
s__metagenome_g__Candidatus_Xiphinematobacter	0	0	0	3.68386e-05	9.20965e-06	0	1.076e-05	8.18679e-06	7.14801e-05	0	1.80854e-05
s__metagenome_g__Cellvibrio	0	0	0	0	0	0	8.72897e-06	1.35081e-05	4.55011e-05	0	1.35476e-05
s__metagenome_g__Chthoniobacter	0	0	0	0	0	0	2.89164e-05	1.42609e-05	2.5979e-05	0	1.38313e-05
s__metagenome_g__Clostridium_sensu_stricto_1	0	9.5824e-06	8.27931e-06	0.00012113	3.47478e-05	1.83306e-05	5.78328e-05	8.18679e-06	0	7.22314e-06	1.83147e-05
s__metagenome_g__Conexibacter	0	9.5824e-06	0	2.55605e-05	8.78572e-06	0	2.85672e-05	0	0	0	5.71343e-06
s__metagenome_g__Coprococcus_1	0	0	0	0	0	9.16531e-06	0	0	0	0	1.83306e-06
s__metagenome_g__Cytophaga	0	0	0	0	0	0	0	0	1.83955e-05	0	3.6791e-06
s__metagenome_g__Dechloromonas	0	8.73149e-06	0	0	2.18287e-06	0	0	2.24477e-05	0.000155367	0	3.55629e-05
s__metagenome_g__Defluviicoccus	0	0	8.90623e-06	3.50043e-05	1.09776e-05	0	1.74579e-05	0	0	0	3.49159e-06
s__metagenome_g__Devosia	0	0.000375396	8.27931e-06	0.000130394	0.000128517	1.67128e-05	0.000720342	0.00125956	0.000235622	3.57175e-05	0.00045359
s__metagenome_g__Dorea	0	0	0	0	0	1.83306e-05	0	0	0	0	3.66613e-06
s__metagenome_g__Faecalibacterium	0	0	0	0	0	6.41572e-05	0	0	0	0	1.28314e-05
s__metagenome_g__Fodinicola	0	0	0	2.62981e-05	6.57452e-06	9.16531e-06	0	0	1.83955e-05	0	5.51216e-06
s__metagenome_g__Haliangium	0	0	0	2.72153e-05	6.80381e-06	0	5.21181e-05	0	9.11319e-06	0	1.22463e-05
s__metagenome_g__Herminiimonas	0	1.91648e-05	0	0.000168509	4.69184e-05	1.88977e-05	3.89779e-05	0.000525427	8.38217e-05	0	0.000133425
s__metagenome_g__Hirschia	0	0	0	1.74124e-05	4.35309e-06	0	0	0	0	0	0
s__metagenome_g__IMCC26207	0	8.83306e-06	8.90623e-06	1.83295e-05	9.0172e-06	9.16531e-06	2.65361e-05	3.37703e-05	0.000111734	0	3.62411e-05
s__metagenome_g__Iamia	0	0	1.78125e-05	1.83295e-05	9.03549e-06	1.88977e-05	8.03069e-05	5.51948e-05	0.000131087	7.22314e-06	5.85418e-05
s__metagenome_g__Ilumatobacter	0	0	8.27931e-06	3.68386e-05	1.12795e-05	0	2.72346e-05	8.54198e-05	0.000160866	9.31906e-06	5.65679e-05
s__metagenome_g__Lachnospiraceae_ND3007_group	0	0	0	0	0	9.16531e-06	0	0	0	0	1.83306e-06
s__metagenome_g__Lactococcus	5.8322e-06	9.5824e-06	0	4.389e-05	1.48261e-05	0	0	0	0	0	0
s__metagenome_g__Leptospira	0	0	0	0	0	5.28903e-05	0	0	0	0	1.05781e-05
s__metagenome_g__Nannocystis	0	0	0	0	0	0	0	0	9.11319e-06	0	1.82264e-06
s__metagenome_g__Neochlamydia	0	0	0	0	0	9.16531e-06	2.68854e-05	0	1.0812e-05	0	9.37253e-06
s__metagenome_g__Nitrospira	0	0	0	0	0	0	0	0	1.0812e-05	0	2.1624e-06
s__metagenome_g__OM27_clade	0	0	0	9.62334e-06	2.40584e-06	0	0	0	0	0	0
s__metagenome_g__Paludibaculum	9.37831e-06	2.72485e-05	0	0	9.15671e-06	7.54745e-06	8.72897e-06	8.18679e-06	2.75087e-05	0	1.03944e-05
s__metagenome_g__Parviterribacter	0	0	0	7.96857e-06	1.99214e-06	0	2.68854e-05	0	0	0	5.37707e-06
s__metagenome_g__Pedomicrobium	0	0	0	6.11228e-05	1.52807e-05	9.16531e-06	5.04363e-05	8.18679e-06	5.93724e-05	0	2.54322e-05
s__metagenome_g__Peredibacter	0	0	0	1.75919e-05	4.39798e-06	0	3.02489e-05	0	3.03341e-05	0	1.21166e-05
s__metagenome_g__Polyangium	0	0	0	2.62981e-05	6.57452e-06	0	9.0782e-06	0	0	0	1.81564e-06
s__metagenome_g__Polynucleobacter	0	8.73149e-06	0	1.59371e-05	6.16716e-06	9.16783e-05	0	0	0	0	1.83357e-05
s__metagenome_g__Prevotella_9	0	0	0	0	0	9.16531e-06	0	0	0	0	1.83306e-06
s__metagenome_g__Prosthecobacter	0	9.5824e-06	0	0	2.3956e-06	0	9.0782e-06	2.99545e-05	0	8.92937e-06	9.59242e-06
s__metagenome_g__Psychroglaciecola	0	0	0	9.62334e-06	2.40584e-06	0	0	0	0	0	0
s__metagenome_g__Rhodobacter	0	0	0	1.74124e-05	4.35309e-06	9.16531e-06	6.24997e-05	8.96451e-05	8.53514e-05	0	4.93323e-05
s__metagenome_g__Rhodoferax	0	0	0	2.55605e-05	6.39012e-06	4.69026e-05	0.00015931	3.13144e-05	0.000203862	1.78587e-05	9.18497e-05
s__metagenome_g__Roseimicrobium	0	0	0	0	0	0	0	6.75406e-06	1.5167e-05	0	4.38422e-06
s__metagenome_g__Roseomonas	0	0	0	0	0	0	1.98382e-05	2.02622e-05	2.92075e-05	7.22314e-06	1.53062e-05
s__metagenome_g__Rubrobacter	0	0	0	0	0	0	2.72346e-05	0	0	0	5.44692e-06
s__metagenome_g__Ruminococcaceae_NK4A214_group	0	0	0	0	0	9.16531e-06	0	0	0	0	1.83306e-06
s__metagenome_g__Solirubrobacter	0	0	8.27931e-06	7.96857e-06	4.06197e-06	0	7.52907e-05	1.63736e-05	1.83955e-05	0	2.2012e-05
s__metagenome_g__Subgroup_10	0	0	0	8.70618e-06	2.17654e-06	0	0	0	0	0	0
s__metagenome_g__Trichococcus	0	0.000181094	8.27931e-06	0.000100408	7.24452e-05	6.9603e-05	8.72897e-06	0	0	8.92937e-06	1.74523e-05
s__metagenome_g__Uliginosibacterium	0	0	0	0	0	0	0	6.75406e-06	0	0	1.35081e-06
s__metagenome_g__Verticia	0	8.83306e-06	0	0.000286707	7.3885e-05	4.37249e-05	0.00326857	0.000304502	0.000212806	8.92937e-06	0.000767707
s__metagenome_g__[Eubacterium]_coprostanoligenes_group	0	0	0	0	0	9.16531e-06	0	0	0	0	1.83306e-06
s__metagenome_g__norank_f__0319-6G20	0	0	0	1.83295e-05	4.58238e-06	0	0	0	0	0	0
s__metagenome_g__norank_f__A4b	0	0	0	2.53809e-05	6.34523e-06	0	0	0	0	0	0
s__metagenome_g__norank_f__Acetobacteraceae	0	0	0	0	0	0	5.37999e-05	8.18679e-06	1.66967e-05	0	1.57367e-05
s__metagenome_g__norank_f__Ardenticatenaceae	0	0	0	0	0	0	9.0782e-06	0	0	0	1.81564e-06
s__metagenome_g__norank_f__Caldilineaceae	0	0	0	0.000444297	0.000111074	0	6.6911e-05	0	2.42802e-05	0	1.82382e-05
s__metagenome_g__norank_f__Chitinophagaceae	0	0	0	2.53809e-05	6.34523e-06	0	9.0782e-06	6.75406e-06	0	0	3.16645e-06
s__metagenome_g__norank_f__Fimbriimonadaceae	0	0	0	0	0	0	1.98382e-05	0	0	0	3.96764e-06
s__metagenome_g__norank_f__Gemmataceae	0	0	0	8.70618e-06	2.17654e-06	0	0	0	0	0	0
s__metagenome_g__norank_f__Gemmatimonadaceae	0	0	0	0	0	0	0	2.16949e-05	1.99252e-05	0	8.32402e-06
s__metagenome_g__norank_f__Hydrogenedensaceae	0	0	8.27931e-06	0	2.06983e-06	0	0	4.09339e-05	2.5979e-05	0	1.33826e-05
s__metagenome_g__norank_f__Ilumatobacteraceae	0	0	0	7.96857e-06	1.99214e-06	0	8.72897e-06	0	0	0	1.74579e-06
s__metagenome_g__norank_f__JG30-KF-CM45	0	1.91648e-05	0	9.62334e-06	7.19704e-06	0	9.0782e-06	0	1.5167e-05	0	4.84905e-06
s__metagenome_g__norank_f__Methyloligellaceae	0	2.7147e-05	0	0.00031466	8.54517e-05	9.16531e-06	0.000151309	7.11589e-05	0.000143597	2.50819e-05	8.00625e-05
s__metagenome_g__norank_f__Micropepsaceae	0	8.83306e-06	0	1.75919e-05	6.60624e-06	7.54745e-06	1.076e-05	0	1.83955e-05	0	7.34058e-06
s__metagenome_g__norank_f__Microscillaceae	0	0	0	0	0	0	0	0	2.27505e-05	0	4.55011e-06
s__metagenome_g__norank_f__NS9_marine_group	0	0	2.4449e-05	8.70618e-06	8.28879e-06	0	0	0	0	0	0
s__metagenome_g__norank_f__Oligoflexaceae	0	0	0	0	0	0	1.076e-05	0	0	0	2.152e-06
s__metagenome_g__norank_f__Parachlamydiaceae	0	9.5824e-06	0	9.62334e-06	4.80144e-06	7.54745e-06	0.000165433	0	9.11319e-06	0	3.64186e-05
s__metagenome_g__norank_f__Phycisphaeraceae	0	0	0	2.79529e-05	6.98822e-06	0	0	0	0	0	0
s__metagenome_g__norank_f__Sandaracinaceae	0	0	0	1.83295e-05	4.58238e-06	0	0	7.50683e-06	0	0	1.50137e-06
s__metagenome_g__norank_f__Sporichthyaceae	0	2.6296e-05	0	7.96857e-06	8.56615e-06	0.000430186	0	0	0	0	8.60372e-05
s__metagenome_g__norank_f__bacteriap25	0	0	0	9.62334e-06	2.40584e-06	0	0	0	0	0	0
s__metagenome_g__norank_f__norank_o__1-20	0	0	0	8.70618e-06	2.17654e-06	0	0	0	0	0	0
s__metagenome_g__norank_f__norank_o__11-24	0	0	0	1.92467e-05	4.81167e-06	0	8.50674e-05	0	6.86547e-05	0	3.07444e-05
s__metagenome_g__norank_f__norank_o__Gaiellales	0	0	0	1.59371e-05	3.98429e-06	1.67128e-05	0	0	7.58351e-06	0	4.85926e-06
s__metagenome_g__norank_f__norank_o__Micavibrionales	0	0	0	8.70618e-06	2.17654e-06	0	0	0	0	0	0
s__metagenome_g__norank_f__norank_o__Microtrichales	0	0	0	1.83295e-05	4.58238e-06	0	0	0	7.58351e-06	0	1.5167e-06
s__metagenome_g__norank_f__norank_o__PeM15	0	0	8.90623e-06	3.98429e-05	1.21873e-05	1.88977e-05	0	0	0	0	3.77953e-06
s__metagenome_g__norank_f__norank_o__S085	0	0	0	7.54052e-05	1.88513e-05	9.16531e-06	9.0782e-06	0	1.5167e-05	8.92937e-06	8.46798e-06
s__metagenome_g__norank_f__norank_o__norank_c__Gemmatimonadetes	0	0	0	0	0	0	0	6.75406e-06	0	0	1.35081e-06
s__metagenome_g__norank_f__norank_o__norank_c__KD4-96	0	9.5824e-06	0	9.62334e-06	4.80144e-06	1.50949e-05	2.85672e-05	8.18679e-06	1.5167e-05	0	1.34032e-05
s__metagenome_g__norank_f__norank_o__norank_c__Latescibacteria	0	0	0	8.70618e-06	2.17654e-06	0	0	8.18679e-06	7.58351e-06	0	3.15406e-06
s__metagenome_g__norank_f__norank_o__norank_c__Subgroup_6	0	0	0	4.55448e-05	1.13862e-05	0	0	0	0	0	0
s__metagenome_g__norank_f__norank_o__norank_c__TK10	0	0	0	1.92467e-05	4.81167e-06	0	2.65361e-05	0	0	0	5.30723e-06
s__metagenome_g__norank_f__norank_o__norank_c__norank_p__FBP	0	0	0	0	0	0	1.74579e-05	0	9.11319e-06	0	5.31423e-06
s__metagenome_g__norank_f__norank_o__norank_c__norank_p__WPS-2	0	0	0	1.59371e-05	3.98429e-06	0	0	0	0	0	0
s__microbial_mat_metagenome_g__Flavobacterium	0	0	0	0.000488585	0.000122146	0	0	0	0	0	0
s__microbial_mat_metagenome_g__Marinifilum	0	1.83139e-05	0	0	4.57847e-06	0	0	0	0	0	0
s__soda_lake_metagenome_g__Alcanivorax	0	0	0	1.59371e-05	3.98429e-06	0	0	0	0	0	0
s__unclassified_c__Actinobacteria	0	9.5824e-06	0	0.000235028	6.11526e-05	0.000185516	0.000293161	0	7.62382e-05	9.31906e-06	0.000112847
s__unclassified_c__Alphaproteobacteria	0	1.91648e-05	2.4449e-05	0.00082339	0.000216751	4.42087e-05	7.45922e-05	0.000245346	0.000438422	0	0.000160514
s__unclassified_c__Anaerolineae	0	0	0	3.57419e-05	8.93547e-06	9.73236e-06	1.076e-05	0	0	0	4.09847e-06
s__unclassified_c__Bacilli	1.74966e-05	0.000171855	4.13966e-05	0	5.7687e-05	0	0.000168068	0	1.83955e-05	0.0012314	0.000283573
s__unclassified_c__Bacteroidia	1.52105e-05	0	0	0.000192972	5.20457e-05	0	0	0	0	0	0
s__unclassified_c__Clostridia	0	0	0	0	0	9.73236e-06	0	0	0	0	1.94647e-06
s__unclassified_c__Dehalococcoidia	0	8.73149e-06	0	0	2.18287e-06	1.72798e-05	2.152e-05	0	0	0	7.75995e-06
s__unclassified_c__Deltaproteobacteria	0	0	8.27931e-06	0.000131869	3.50371e-05	4.85204e-05	7.43074e-05	1.56936e-05	6.97813e-05	0	4.16605e-05
s__unclassified_c__Gammaproteobacteria	0.000394902	8.79243e-05	8.53008e-05	0.000562927	0.000282764	2.8063e-05	0.000204352	0.000470305	7.58351e-06	0	0.000142061
s__unclassified_c__Oxyphotobacteria	0	0	0	4.27933e-05	1.06983e-05	0	0	0	0	0	0
s__unclassified_c__Parcubacteria	3.26484e-05	0	0	0	8.16209e-06	0	0	0	0	0	0
s__unclassified_c__Verrucomicrobiae	0	0	0	1.74124e-05	4.35309e-06	0	0	0	0	0	0
s__unclassified_f__Acetobacteraceae	0	8.73149e-06	0	4.48072e-05	1.33847e-05	7.54745e-06	2.152e-05	0	0	0	5.81348e-06
s__unclassified_f__Acidobacteriaceae_Subgroup_1	0	0	0	9.62334e-06	2.40584e-06	0	2.152e-05	0	0	0	4.30399e-06
s__unclassified_f__Azospirillaceae	0	0	0	0	0	2.48273e-05	0	0	0	0	4.96545e-06
s__unclassified_f__Bacillaceae	6.98102e-05	7.24046e-05	0.000136079	0.00100915	0.000321861	9.16531e-06	6.78943e-05	0.000151885	3.6791e-05	0	5.31472e-05
s__unclassified_f__Bacteriovoracaceae	7.25064e-05	8.83306e-06	0	0	2.03349e-05	0	0	0	0	0	0
s__unclassified_f__Balneolaceae	0.000103836	4.48131e-05	8.90623e-06	0	3.93888e-05	0	9.0782e-06	0.00217618	0	0	0.000437051
s__unclassified_f__Beijerinckiaceae	0	1.91648e-05	2.60918e-05	8.70618e-06	1.34907e-05	4.31579e-05	4.87546e-05	1.42609e-05	0	0	2.12347e-05
s__unclassified_f__Beutenbergiaceae	0	0	0	0	0	0	0	5.45877e-05	0	0	1.09175e-05
s__unclassified_f__Blastocatellaceae	0	0	0	0	0	1.94647e-05	0	0	0	0	3.89294e-06
s__unclassified_f__Burkholderiaceae	0	0.000755936	1.71855e-05	0.00292454	0.000924415	0.000826613	0.0105208	0.00513125	0.00295194	0.000238702	0.00393386
s__unclassified_f__Caulobacteraceae	0	0.000113389	0	8.22038e-05	4.88981e-05	6.79852e-05	0.000262883	0.000507212	0.000202567	4.29406e-05	0.000216717
s__unclassified_f__Chitinophagaceae	0	0	0	1.66747e-05	4.16869e-06	9.73236e-06	0	0	7.58351e-06	0	3.46317e-06
s__unclassified_f__Chloroflexaceae	0	0	0	6.03852e-05	1.50963e-05	4.31579e-05	1.74579e-05	0	0	0	1.21232e-05
s__unclassified_f__Clostridiaceae_1	3.27071e-05	9.60464e-05	0.000185517	0.000229272	0.000135886	0.000245554	0.000478461	6.75406e-06	2.42802e-05	0	0.00015101
s__unclassified_f__Clostridiaceae_3	0.000440122	0.000221208	0.000195677	0.000137804	0.000248703	0	9.0782e-06	8.18679e-06	0	0	3.453e-06
s__unclassified_f__Clostridiaceae_4	1.45511e-05	0	3.37442e-05	0.000106847	3.87856e-05	3.45596e-05	3.89779e-05	8.18679e-06	0	0	1.63449e-05
s__unclassified_f__Coleofasciculaceae	0	0	0	7.96857e-06	1.99214e-06	3.39926e-05	0	0	0	0	6.79852e-06
s__unclassified_f__Cyclobacteriaceae	0	0	0	0	0	0	0	1.56936e-05	0	9.31906e-06	5.00254e-06
s__unclassified_f__Deinococcaceae	0	0	0	9.62334e-06	2.40584e-06	0	0	0	0	0	0
s__unclassified_f__Desulfohalobiaceae	0	0.00011422	1.61697e-05	0	3.25975e-05	0	0	1.63736e-05	0	0	3.27472e-06
s__unclassified_f__Dysgonomonadaceae	0.000221681	0.000106441	4.22614e-05	0.000492307	0.000215673	1.72798e-05	0	7.40971e-05	9.11319e-06	0	2.0098e-05
s__unclassified_f__Eggerthellaceae	0	0	0	7.11053e-05	1.77763e-05	0	0	0	0	0	0
s__unclassified_f__Enterobacteriaceae	9.37831e-06	0.000228377	2.28062e-05	0.00804497	0.00207638	0.000997143	0.00526179	0.00362358	0.000985493	0.0271781	0.00760922
s__unclassified_f__Eubacteriaceae	0	0	0	1.66747e-05	4.16869e-06	0	0	0	0	0	0
s__unclassified_f__Flavobacteriaceae	0.000121933	5.24905e-05	0.000225358	0.000138183	0.000134491	9.16531e-06	1.78072e-05	1.63736e-05	0	0	8.66921e-06
s__unclassified_f__Gemmataceae	0	0	0	1.66747e-05	4.16869e-06	0	0	0	0	0	0
s__unclassified_f__Gemmatimonadaceae	0	0	0	5.00242e-05	1.25061e-05	7.54745e-06	8.97635e-05	0	0	0	1.94622e-05
s__unclassified_f__Gracilibacteraceae	0	0	0	9.62334e-06	2.40584e-06	0	9.0782e-06	0	0	0	1.81564e-06
s__unclassified_f__Halanaerobiaceae	3.33077e-05	0	0	4.4448e-05	1.94389e-05	0	1.78072e-05	0.000162653	0	0	3.6092e-05
s__unclassified_f__Halieaceae	0	0	1.61697e-05	0	4.04241e-06	9.16531e-06	0	0	0	0	1.83306e-06
s__unclassified_f__Halomonadaceae	2.33288e-05	0.0115953	0.00079099	2.53809e-05	0.00310874	0	0	0.0111355	0	8.92937e-06	0.00222888
s__unclassified_f__Ilumatobacteraceae	0	9.5824e-06	1.61697e-05	0.000114816	3.51419e-05	1.67128e-05	8.57015e-05	6.75406e-06	8.55854e-05	1.86381e-05	4.26784e-05
s__unclassified_f__Intrasporangiaceae	1.45511e-05	0.00110015	0.000596824	0.000928022	0.000659888	0.000773039	0.00243178	0.000203851	0.00101949	0.000185914	0.000922815
s__unclassified_f__Isosphaeraceae	0	0	0	2.79529e-05	6.98822e-06	7.54745e-06	2.152e-05	0	0	0	5.81348e-06
s__unclassified_f__Ktedonobacteraceae	0	0	0	0	0	9.73236e-06	1.076e-05	0	0	0	4.09847e-06
s__unclassified_f__Lachnospiraceae	3.78212e-05	4.46099e-05	3.43711e-05	0.000136149	6.32379e-05	9.87168e-05	4.70728e-05	0	4.00195e-05	0	3.71618e-05
s__unclassified_f__Leptolyngbyaceae	0	0	0	6.55291e-05	1.63823e-05	0	0	0	0	0	0
s__unclassified_f__Marinilabiliaceae	0	0	4.88979e-05	1.66747e-05	1.63932e-05	0	0	0	0	0	0
s__unclassified_f__Methylococcaceae	0	0	0	4.29728e-05	1.07432e-05	0	0	0	0	0	0
s__unclassified_f__Methylophagaceae	0	0	0	0	0	0	0	0	9.11319e-06	0	1.82264e-06
s__unclassified_f__Methylophilaceae	0	1.91648e-05	0	9.62334e-06	7.19704e-06	9.16531e-06	0	0	0	0	1.83306e-06
s__unclassified_f__Microbacteriaceae	0	0.000341017	8.90623e-06	0.000171154	0.000130269	0.000105213	0.00178564	0.000417348	0.000645128	0.000119208	0.000614507
s__unclassified_f__Micrococcaceae	0	8.73149e-06	0	0	2.18287e-06	0	0	0	0	0	0
s__unclassified_f__Microcystaceae	0	0	0	9.62334e-06	2.40584e-06	2.26424e-05	0	0	0	0	4.52847e-06
s__unclassified_f__Micromonosporaceae	0	0	0	6.14819e-05	1.53705e-05	6.74181e-05	0.000214158	0	3.94472e-05	2.54716e-05	6.9299e-05
s__unclassified_f__Micropepsaceae	0	0	0	8.53876e-05	2.13469e-05	0	0	0	0	0	0
s__unclassified_f__Midichloriaceae	9.37831e-06	0	0	0	2.34458e-06	0	0	0	0	0	0
s__unclassified_f__Nannocystaceae	0	0	0	1.83295e-05	4.58238e-06	1.50949e-05	2.68854e-05	0	9.11319e-06	9.31906e-06	1.20825e-05
s__unclassified_f__Nocardioidaceae	5.8322e-06	2.87472e-05	0	0.00298559	0.000755042	0.000375912	0.00284761	0.000140199	0.000950689	0.000218747	0.000906631
s__unclassified_f__Opitutaceae	0	0	0	0	0	1.72798e-05	1.076e-05	0	0	0	5.60796e-06
s__unclassified_f__Paenibacillaceae	0	8.83306e-06	0	5.25962e-05	1.53573e-05	0	0	0	0	0	0
s__unclassified_f__Parvularculaceae	0	0	0	5.1679e-05	1.29198e-05	0	0	0	0	0	0
s__unclassified_f__Peptococcaceae	0	8.73149e-06	1.71855e-05	0	6.47926e-06	0	0	0	0	0	0
s__unclassified_f__Polyangiaceae	0	0	0	1.59371e-05	3.98429e-06	0	1.9489e-05	8.18679e-06	0	0	5.53515e-06
s__unclassified_f__Prevotellaceae	0	0	0	0	0	2.74959e-05	0	0	0	0	5.49919e-06
s__unclassified_f__Prolixibacteraceae	0	0	0	0.000137625	3.44062e-05	9.16531e-06	0	0	0	0	1.83306e-06
s__unclassified_f__Propionibacteriaceae	0	0	0	2.72153e-05	6.80381e-06	0	1.81564e-05	2.16949e-05	3.18637e-05	0	1.4343e-05
s__unclassified_f__Puniceicoccaceae	5.8322e-06	0	0	1.66747e-05	5.62674e-06	0	0	0	0	0	0
s__unclassified_f__Rhizobiaceae	0	5.58941e-05	0	0	1.39735e-05	0	1.98382e-05	8.18679e-06	0	0	5.60499e-06
s__unclassified_f__Rhodobacteraceae	2.03833e-05	0.000126254	0.000349398	0.00434609	0.00121053	9.86588e-05	0.000192318	0.000125601	6.69559e-05	8.92937e-06	9.84926e-05
s__unclassified_f__Rhodocyclaceae	0	0	0	3.33495e-05	8.33737e-06	0	0	0	9.11319e-06	0	1.82264e-06
s__unclassified_f__Rickettsiaceae	0	0	0	0	0	0	4.10089e-05	0	1.66967e-05	0	1.15411e-05
s__unclassified_f__Rikenellaceae	0	0	0	0.000981827	0.000245457	0	0	6.75406e-06	0	0	1.35081e-06
s__unclassified_f__Roseiflexaceae	0	0	0	0.000143327	3.58317e-05	0	9.0782e-06	0	0	0	1.81564e-06
s__unclassified_f__Ruminococcaceae	0	4.46099e-05	3.31172e-05	6.76162e-05	3.63358e-05	3.34255e-05	2.89164e-05	0	0	0	1.24684e-05
s__unclassified_f__Saccharospirillaceae	0	0	0	0.000304425	7.61062e-05	0	0	0	0	0	0
s__unclassified_f__Saprospiraceae	0	0	1.71855e-05	7.96857e-06	6.28853e-06	0	0	0	0	0	0
s__unclassified_f__Sneathiellaceae	0	0	0	9.62334e-06	2.40584e-06	0	0	0	9.11319e-06	0	1.82264e-06
s__unclassified_f__Solibacteraceae_Subgroup_3	0	0	0	5.96476e-05	1.49119e-05	0	0	0	0	0	0
s__unclassified_f__Sphingobacteriaceae	0	0	0	8.70618e-06	2.17654e-06	7.54745e-06	0.000145251	0	1.5167e-05	8.58812e-05	5.07694e-05
s__unclassified_f__Sphingomonadaceae	1.16644e-05	0.000235407	4.20235e-05	0.000449533	0.000184657	0.000191955	0.000207745	8.37166e-05	6.37275e-05	8.30921e-05	0.000126047
s__unclassified_f__Spirochaetaceae	0.000147372	0.000308383	0.000160917	0.00145668	0.000518339	7.54745e-06	8.83374e-05	3.5203e-05	0	0	2.62176e-05
s__unclassified_f__Sporichthyaceae	0	0	0	0	0	4.25909e-05	0	0	0	0	8.51817e-06
s__unclassified_f__Sporolactobacillaceae	5.8322e-06	0	8.27931e-06	7.96857e-06	5.52002e-06	0	0	0	0	0	0
s__unclassified_f__Synergistaceae	1.16644e-05	0	0	1.75919e-05	7.31408e-06	0	0	0	0	0	0
s__unclassified_f__Thermoactinomycetaceae	5.8322e-06	1.7463e-05	0	0	5.82379e-06	0	0	0	0	0	0
s__unclassified_f__Thermomicrobiaceae	0	0	0	6.47915e-05	1.61979e-05	9.16531e-06	5.88161e-05	0	0	0	1.35963e-05
s__unclassified_f__Weeksellaceae	0	0	0	0	0	0	0	0.00104189	0.000436629	0	0.000295705
s__unclassified_f__XIII	1.80972e-05	0.000457834	0.000120926	1.83295e-05	0.000153797	1.67128e-05	3.02489e-05	1.56936e-05	0	0	1.25311e-05
s__unclassified_f__XI_o__Clostridiales	2.61568e-05	8.8369e-05	8.27931e-06	0	3.07013e-05	0	3.56143e-05	1.50137e-05	0	0	1.01256e-05
s__unclassified_f__XVIII	0	3.74787e-05	2.54648e-05	0.000118378	4.53304e-05	7.54745e-06	0	0	0	0	1.50949e-06
s__unclassified_f__Xanthobacteraceae	0	0	0	0	0	0	1.076e-05	0	7.58351e-06	0	3.6687e-06
s__unclassified_f__Xanthomonadaceae	0	0	0	0	0	9.16531e-06	0.000100873	4.62553e-05	0.000130129	6.63163e-05	7.05477e-05
s__unclassified_g__AKIW659	0	0	0	2.79529e-05	6.98822e-06	1.50949e-05	0	0	0	0	3.01898e-06
s__unclassified_g__Acetobacter	0	0	8.90623e-06	0	2.22656e-06	0	0	0	0	0	0
s__unclassified_g__Acholeplasma	0.000107983	0	0	0	2.69957e-05	1.72798e-05	0	6.75406e-06	0	0	4.80678e-06
s__unclassified_g__Achromobacter	0	0	0	0	0	0	3.05982e-05	0	1.0812e-05	7.69519e-05	2.36724e-05
s__unclassified_g__Acidibacter	0	0	0	0	0	0	0	8.18679e-06	0	0	1.63736e-06
s__unclassified_g__Acidihalobacter	0	0	0	1.75919e-05	4.39798e-06	0	0	0	0	0	0
s__unclassified_g__Acidothermus	0	0	0	0	0	1.83306e-05	0	0	0	0	3.66613e-06
s__unclassified_g__Acinetobacter	0	2.78963e-05	2.48379e-05	2.46433e-05	1.93444e-05	0.000329034	8.57015e-05	0.000876983	0.00157205	7.05081e-05	0.000586856
s__unclassified_g__Actinoallomurus	0	0	0	0	0	1.67128e-05	0	0	0	0	3.34255e-06
s__unclassified_g__Actinocorallia	0	0	0	1.66747e-05	4.16869e-06	0	0	0	0	0	0
s__unclassified_g__Actinopolymorpha	0	0	0	9.62334e-06	2.40584e-06	0	1.98382e-05	0	0	0	3.96764e-06
s__unclassified_g__Acuticoccus	0	0	0	3.50043e-05	8.75107e-06	9.16531e-06	0	0	0	0	1.83306e-06
s__unclassified_g__Adhaeribacter	0	8.73149e-06	0	2.53809e-05	8.5281e-06	0	8.72897e-06	0	0	0	1.74579e-06
s__unclassified_g__Aequorivita	0	0	0	0.000982114	0.000245528	0	0	8.18679e-06	1.0812e-05	0	3.79975e-06
s__unclassified_g__Aeromicrobium	0	0	0	7.96857e-06	1.99214e-06	0	2.65361e-05	0	0	1.86381e-05	9.03485e-06
s__unclassified_g__Aeromonas	0	9.79514e-05	0	0	2.44878e-05	0	0	0	0	0	0
s__unclassified_g__Aggregatibacter	0	8.73149e-06	0	0	2.18287e-06	0	0	0	0	0	0
s__unclassified_g__Agromyces	0	2.87472e-05	0	0	7.1868e-06	0	0	0	0	0	0
s__unclassified_g__Akkermansia	0	0	0	0	0	9.16531e-06	0	0	0	0	1.83306e-06
s__unclassified_g__Alcanivorax	0.000166613	2.63976e-05	0	0.00492532	0.00127958	3.34255e-05	2.61869e-05	0.000248964	7.58351e-06	0	6.32321e-05
s__unclassified_g__Algoriphagus	0	0	0	1.92467e-05	4.81167e-06	9.16531e-06	6.45307e-05	0.00064127	1.66967e-05	0	0.000146332
s__unclassified_g__Alicyclobacillus	0	0	0	9.74034e-05	2.43508e-05	2.58781e-05	0	0	0	0	5.17562e-06
s__unclassified_g__Aliifodinibius	1.16644e-05	0.000398072	9.4056e-05	0	0.000125948	7.54745e-06	0	2.1015e-05	0	0	5.71248e-06
s__unclassified_g__Alkalibacter	0.000105345	0.000116227	3.93648e-05	7.98114e-05	8.51871e-05	0	2.65361e-05	7.50683e-06	0	0	6.8086e-06
s__unclassified_g__Alkalibacterium	0	0.000123053	0.000763324	0.00484261	0.00143225	7.22969e-05	1.9489e-05	0	0	0	1.83572e-05
s__unclassified_g__Alloprevotella	0	9.5824e-06	8.27931e-06	0	4.46543e-06	9.16531e-06	0	0	1.99252e-05	0	5.8181e-06
s__unclassified_g__Allorhizobium-Neorhizobium-Pararhizobium-Rhizobium	5.8322e-06	0.000970274	9.21752e-05	0.0139123	0.00374514	0.00151871	0.0255027	0.00840144	0.00874088	0.0073203	0.0102968
s__unclassified_g__Ammoniphilus	3.1989e-05	1.91648e-05	4.99138e-05	0.000276346	9.43534e-05	0.00011764	0.00012944	0	1.5167e-05	0	5.24493e-05
s__unclassified_g__Amycolatopsis	0	0	0	3.35291e-05	8.38226e-06	0	0	0	0	0	0
s__unclassified_g__Anaerococcus	0	0	0	6.29571e-05	1.57393e-05	0	8.72897e-06	0	0	0	1.74579e-06
s__unclassified_g__Anaerolinea	0	0	0	3.57419e-05	8.93547e-06	0	0	0	0	0	0
s__unclassified_g__Anaeromyxobacter	0	0	0	5.1679e-05	1.29198e-05	2.58781e-05	0	0	3.18637e-05	0	1.15484e-05
s__unclassified_g__Anaerophaga	0	0	0.000133334	0	3.33335e-05	0	0	0	0	0	0
s__unclassified_g__Anaerostipes	0	0	0	0	0	9.16531e-06	0	0	0	0	1.83306e-06
s__unclassified_g__Anaerovorax	0	0	1.65586e-05	0	4.13966e-06	1.67128e-05	8.72897e-06	0	0	0	5.08835e-06
s__unclassified_g__Arcobacter	2.74756e-05	5.36461e-05	0.000118418	0.00213466	0.00058355	3.23747e-05	1.74579e-05	2.24477e-05	0	0	1.44561e-05
s__unclassified_g__Arcticibacter	0	0	0	0	0	0	0.000137156	6.75406e-06	0	0	2.87821e-05
s__unclassified_g__Arenimonas	0	8.73149e-06	4.92869e-05	0.000120392	4.46026e-05	4.47758e-05	6.52292e-05	0.000347331	0.000371805	4.20138e-05	0.000174231
s__unclassified_g__Arhodomonas	1.74379e-05	0	0	9.62334e-06	6.7653e-06	0	0	0	0	0	0
s__unclassified_g__Asticcacaulis	0	0	0	0	0	0	8.72897e-06	0	0	0	1.74579e-06
s__unclassified_g__Aureimonas	0	0.000454951	8.27931e-06	0.000188566	0.000162949	0.000476438	0.00349337	0.000103299	0.000214739	0.00420753	0.00169908
s__unclassified_g__Azoarcus	0	0	0	0	0	7.54745e-06	1.076e-05	1.56936e-05	0	1.65422e-05	1.01086e-05
s__unclassified_g__Azotobacter	0	0	0	0.00364531	0.000911328	0	1.076e-05	4.48954e-05	0	7.56353e-05	2.62581e-05
s__unclassified_g__Bacillus	4.1426e-05	0.00222584	0.000156767	0.000484751	0.000727197	5.62093e-05	0.00015096	6.75406e-06	3.50922e-05	9.0861e-05	6.79752e-05
s__unclassified_g__Bacteroides	0	8.83306e-06	8.90623e-06	0.000305595	8.08335e-05	0	0	0	0	0	0
s__unclassified_g__Bdellovibrio	0	0	0	9.62334e-06	2.40584e-06	3.34255e-05	9.0782e-06	2.31276e-05	5.93724e-05	0	2.50008e-05
s__unclassified_g__Bifidobacterium	0	0	0	0	0	1.83306e-05	0	0	0	0	3.66613e-06
s__unclassified_g__Blastocatella	0	0	0	2.79529e-05	6.98822e-06	9.16531e-06	9.0782e-06	0	0	0	3.6487e-06
s__unclassified_g__Brachybacterium	2.33288e-05	0.00022157	9.88117e-05	0.000171333	0.000128761	0.000243961	0.000721012	0.000490422	4.87295e-05	0.00045453	0.000391731
s__unclassified_g__Bradymonas	0.00013877	6.21745e-05	1.55427e-05	8.70618e-06	5.62985e-05	0	1.74579e-05	4.34626e-05	0	0	1.21841e-05
s__unclassified_g__Brevibacillus	1.45511e-05	1.7463e-05	8.27931e-06	0.00027505	7.8836e-05	2.8063e-05	0.000143534	1.49409e-05	3.50922e-05	0	4.43261e-05
s__unclassified_g__Brevibacterium	6.46373e-05	0.000868576	0.000108107	0.00025557	0.000324223	0.000227165	0.000101128	3.73885e-05	9.11319e-06	0.00010872	9.67029e-05
s__unclassified_g__Brevundimonas	0	0	8.27931e-06	0	2.06983e-06	0	6.28781e-05	1.63736e-05	7.58351e-06	1.78587e-05	2.09388e-05
s__unclassified_g__Bryobacter	0	0	0	0.000319425	7.98563e-05	5.01383e-05	6.62125e-05	8.18679e-06	1.66967e-05	0	2.82469e-05
s__unclassified_g__Buchnera	0	1.83139e-05	2.54648e-05	3.6659e-05	2.01094e-05	0	4.36449e-05	0	0	0	8.72897e-06
s__unclassified_g__Burkholderia-Caballeronia-Paraburkholderia	0	0	0	0	0	0	1.076e-05	0	0	0	2.152e-06
s__unclassified_g__C1-B045	8.71893e-06	8.83306e-06	0	0	4.388e-06	0	0	0	0	0	0
s__unclassified_g__CL500-29_marine_group	0	0	0	1.59371e-05	3.98429e-06	1.88977e-05	0	0	0	0	3.77953e-06
s__unclassified_g__Caenimonas	0	0	0	0	0	7.54745e-06	8.50674e-05	6.65903e-05	8.09964e-05	7.22314e-06	4.94849e-05
s__unclassified_g__Candidatus_Alysiosphaera	0	0	0	3.26119e-05	8.15297e-06	9.16531e-06	2.68854e-05	0	1.66967e-05	7.22314e-06	1.19941e-05
s__unclassified_g__Candidatus_Berkiella	0	0	0	0	0	0	2.152e-05	0	2.27505e-05	0	8.8541e-06
s__unclassified_g__Candidatus_Chloroploca	0	0	0	7.96857e-06	1.99214e-06	0	9.0782e-06	0	0	0	1.81564e-06
s__unclassified_g__Candidatus_Dichloromethanomonas	9.37831e-06	0	8.90623e-06	0	4.57113e-06	0	0	8.18679e-06	0	0	1.63736e-06
s__unclassified_g__Candidatus_Koribacter	0	1.91648e-05	0	0	4.7912e-06	4.53428e-05	9.0782e-06	0	0	0	1.08842e-05
s__unclassified_g__Candidatus_Marispirochaeta	0	0	0	8.70618e-06	2.17654e-06	0	0	0	0	0	0
s__unclassified_g__Candidatus_Nucleicultrix	0	0	0	9.62334e-06	2.40584e-06	1.72798e-05	0	7.50683e-06	0	2.16694e-05	9.29121e-06
s__unclassified_g__Candidatus_Paracaedibacter	0	9.5824e-06	0	4.55448e-05	1.37818e-05	0	4.70728e-05	5.16494e-05	1.82264e-05	0	2.33897e-05
s__unclassified_g__Candidatus_Solibacter	0	1.7463e-05	5.09297e-05	0.00025575	8.10357e-05	7.93354e-05	2.152e-05	0	7.58351e-06	0	2.16878e-05
s__unclassified_g__Candidatus_Udaeobacter	0	0	0	9.62334e-06	2.40584e-06	0	0	0	0	0	0
s__unclassified_g__Caproiciproducens	0.000137495	0	0	0	3.43738e-05	0	0	0	0	0	0
s__unclassified_g__Castellaniella	0	0	8.27931e-06	6.83538e-05	1.91583e-05	0	0	0	0	1.86381e-05	3.72762e-06
s__unclassified_g__Cellvibrio	0	0.000261075	8.90623e-06	2.79529e-05	7.44834e-05	3.18077e-05	0.000704986	0.000602931	0.000181177	0.000634789	0.000431138
s__unclassified_g__Cereibacter	0	2.79979e-05	0	0.000175021	5.07548e-05	9.73236e-06	8.5003e-05	0.00032423	0.000146254	8.92937e-06	0.00011483
s__unclassified_g__Chiayiivirga	0	0	0	0	0	0	0	7.50683e-06	2.5979e-05	0	6.69717e-06
s__unclassified_g__Christensenellaceae_R-7_group	0	0	8.27931e-06	0	2.06983e-06	1.83306e-05	0	0	0	0	3.66613e-06
s__unclassified_g__Chromohalobacter	0	0	0	0	0	0	0	2.45604e-05	0	0	4.91207e-06
s__unclassified_g__Chryseobacterium	5.8322e-06	0.000656366	8.3658e-05	0.00431479	0.00126516	0.00791631	0.0127191	0.010004	0.00617436	0.00265888	0.00789453
s__unclassified_g__Chthonobacter	5.8322e-06	0	0	6.31367e-05	1.72422e-05	3.50434e-05	8.84309e-05	8.18679e-06	9.11319e-06	1.82484e-05	3.18045e-05
s__unclassified_g__Chujaibacter	0	0	0	0.000104455	2.61137e-05	0	1.076e-05	0	0	0	2.152e-06
s__unclassified_g__Clostridiisalibacter	1.45511e-05	4.47115e-05	0	8.70618e-06	1.69922e-05	0.00010734	4.46925e-05	2.31276e-05	9.11319e-06	0	3.68547e-05
s__unclassified_g__Clostridium_sensu_stricto_1	5.5259e-05	2.61945e-05	0.000159037	0.000313797	0.000138572	0.000311412	0.000199714	8.18679e-06	3.18637e-05	0	0.000110235
s__unclassified_g__Clostridium_sensu_stricto_11	0	0	0	0	0	1.50949e-05	0	0	0	0	3.01898e-06
s__unclassified_g__Clostridium_sensu_stricto_12	5.8322e-06	4.36574e-05	4.26504e-05	0.000136887	5.72568e-05	0.000123486	8.2367e-05	0	7.58351e-06	0	4.26873e-05
s__unclassified_g__Clostridium_sensu_stricto_13	5.8322e-06	0	2.38221e-05	0.000119475	3.72822e-05	9.73236e-06	4.84053e-05	0	2.42802e-05	8.92937e-06	1.82695e-05
s__unclassified_g__Cnuella	0	0	0	0	0	9.16531e-06	0	0	0	0	1.83306e-06
s__unclassified_g__Comamonas	0	3.57769e-05	0	4.4448e-05	2.00562e-05	9.16531e-06	0.000693276	0.00448367	0.00145805	7.77312e-05	0.00134438
s__unclassified_g__Conexibacter	0	0	0	2.55605e-05	6.39012e-06	1.67128e-05	1.81564e-05	0	0	0	6.97383e-06
s__unclassified_g__Coprococcus_2	0	0	0	0	0	9.16531e-06	0	0	0	0	1.83306e-06
s__unclassified_g__Cyanobium_PCC-6307	0	0	0	0	0	0.00032222	0	0	0	0	6.44441e-05
s__unclassified_g__DMER64	0	0	0	3.42667e-05	8.56667e-06	0	0	0	0	0	0
s__unclassified_g__Dechloromonas	0	0	0	2.53809e-05	6.34523e-06	7.54745e-06	0	0	0	0	1.50949e-06
s__unclassified_g__Deferrisoma	0	0	0	1.74124e-05	4.35309e-06	0	0	0	0	0	0
s__unclassified_g__Defluviicoccus	0	9.5824e-06	3.43711e-05	2.62981e-05	1.75629e-05	9.73236e-06	0	0	7.58351e-06	0	3.46317e-06
s__unclassified_g__Defluviitaleaceae_UCG-011	0	0	8.90623e-06	1.66747e-05	6.39524e-06	2.64451e-05	0	0	0	0	5.28903e-06
s__unclassified_g__Deinococcus	0	2.61945e-05	8.27931e-06	0	8.61844e-06	2.58781e-05	4.77069e-05	0	1.5167e-05	1.44463e-05	2.06397e-05
s__unclassified_g__Demequina	0	2.78963e-05	8.27931e-06	0	9.0439e-06	0	0	0.00060402	1.0812e-05	0	0.000122966
s__unclassified_g__Desemzia	0	0	8.90623e-06	0.000216339	5.63114e-05	3.83624e-05	0	8.69253e-05	0	0	2.50575e-05
s__unclassified_g__Desertibacter	0	8.83306e-06	0	0	2.20827e-06	3.93551e-05	9.0782e-06	0	0	0	9.68667e-06
s__unclassified_g__Desulfitibacter	2.81349e-05	0	0	9.62334e-06	9.43957e-06	0	0	3.13872e-05	0	0	6.27745e-06
s__unclassified_g__Desulfitobacterium	0	0	8.27931e-06	0	2.06983e-06	7.77175e-05	9.0782e-06	0	0	0	1.73591e-05
s__unclassified_g__Desulfocella	0	0.00146666	0.000172331	1.59371e-05	0.000413732	9.16531e-06	0	0	0	0	1.83306e-06
s__unclassified_g__Desulfopila	0	1.7463e-05	0	0	4.36574e-06	0	0	0	0	0	0
s__unclassified_g__Desulfosporosinus	5.8322e-06	2.70454e-05	2.28062e-05	1.75919e-05	1.83189e-05	3.45596e-05	1.98382e-05	0	0	0	1.08796e-05
s__unclassified_g__Desulfotomaculum	0	0	8.27931e-06	0	2.06983e-06	0	0	0	0	0	0
s__unclassified_g__Desulfovermiculus	5.8322e-06	0	0	0	1.45805e-06	0	0	0	9.11319e-06	7.22314e-06	3.26727e-06
s__unclassified_g__Desulfovibrio	0	0	0	0.000217363	5.43407e-05	0	0	0	0	0	0
s__unclassified_g__Desulfovirga	0	0	0	9.62334e-06	2.40584e-06	0	0	0	0	0	0
s__unclassified_g__Desulfuromonas	0	0	8.27931e-06	3.40871e-05	1.05916e-05	1.72798e-05	0	1.63736e-05	9.11319e-06	0	8.55332e-06
s__unclassified_g__Devosia	0	0.000246691	1.65586e-05	0.000130573	9.84558e-05	9.73236e-06	0.0005574	0.00113734	0.000562987	6.1189e-05	0.000465729
s__unclassified_g__Dietzia	5.8322e-06	6.63275e-05	3.89758e-05	0.000242385	8.83801e-05	8.94934e-05	2.68854e-05	0	0	0	2.32758e-05
s__unclassified_g__Dinghuibacter	0	0	0	0	0	7.54745e-06	2.72346e-05	2.45604e-05	3.33934e-05	1.86381e-05	2.22748e-05
s__unclassified_g__Diplorickettsia	0	0	0	0	0	1.94647e-05	1.98382e-05	0	0	0	7.86058e-06
s__unclassified_g__Dokdonella	0	0	0	7.96857e-06	1.99214e-06	0	0	0	0	0	0
s__unclassified_g__Dongia	0	0	0	0.0001348	3.37e-05	9.16531e-06	0	6.75406e-06	4.1146e-05	0	1.14131e-05
s__unclassified_g__Dyadobacter	0	8.62416e-05	0	4.4448e-05	3.26724e-05	0.000122493	0.000525505	0.000433135	0.00044796	0.000137067	0.000333232
s__unclassified_g__Dyella	0	0	0	0	0	0	8.72897e-06	0	7.58351e-06	0	3.2625e-06
s__unclassified_g__Elev-16S-1166	5.8322e-06	0	0	1.75919e-05	5.85603e-06	0	0	0	0	0	0
s__unclassified_g__Emcibacter	0	0	0	0.000122605	3.06512e-05	0	0	0	0	0	0
s__unclassified_g__Ensifer	0	1.84155e-05	8.90623e-06	8.8338e-05	2.89149e-05	5.23232e-05	0.000194349	2.32005e-05	4.42054e-05	3.61072e-05	7.0037e-05
s__unclassified_g__Erwinia	0	0.000319401	1.78125e-05	0.00681363	0.00178771	0.000819632	0.0015329	0.00222986	0.000907916	0.00151417	0.00140089
s__unclassified_g__Exiguobacterium	0	2.70454e-05	0	0.000136149	4.07987e-05	7.01701e-05	0.000487388	2.32005e-05	7.58351e-06	0.00206748	0.000531164
s__unclassified_g__Flavisolibacter	0	0	0	4.22352e-05	1.05588e-05	9.16531e-06	0	6.75406e-06	1.83955e-05	0	6.86297e-06
s__unclassified_g__Flavobacterium	0	0.0017742	1.71855e-05	0.00179209	0.000895869	0.00120431	0.0113789	0.0282431	0.00737909	0.00135113	0.0099113
s__unclassified_g__Fluviicola	0	1.83139e-05	0	0	4.57847e-06	0	9.0782e-06	0	0	0	1.81564e-06
s__unclassified_g__Fonticella	0	0	0	0	0	7.54745e-06	9.0782e-06	0	0	0	3.32513e-06
s__unclassified_g__Frigoribacterium	0	0.000388725	1.78125e-05	0.000766386	0.000293231	0.00023849	0.00248348	0.00221292	0.00129853	0.000242365	0.00129516
s__unclassified_g__Fusobacterium	5.8322e-06	0.00245146	0.00047551	0.000635022	0.000891955	0.000334855	8.72897e-06	2.24477e-05	1.83955e-05	0	7.68855e-05
s__unclassified_g__Gaiella	0	0	0	0.000346355	8.65887e-05	7.54745e-06	0.000250122	2.16949e-05	0.000138436	7.22314e-06	8.50046e-05
s__unclassified_g__Gelidibacter	0	1.83139e-05	0	0	4.57847e-06	0	0	0	0	0	0
s__unclassified_g__Geminicoccus	0	0	0	2.53809e-05	6.34523e-06	2.58781e-05	4.80561e-05	1.63736e-05	2.5979e-05	0	2.32574e-05
[truncated: 1,183 more rows]

## Sheet: Supplementary Table S5
Table S5 The relative abundance (%) of the predictive functions for bacterial community in traditional fermentation Xuecai (JX) and modern fermentation Xuecai (NB) at level 1 and level 2, level 3 in metabolism
				JX	NB
Level 1
Cellular Processes				0.0350551	0.0316087
Environmental Information Processing				0.1482	0.150484
Genetic Information Processing				0.172376	0.174012
Human Diseases				0.00931745	0.0101292
Metabolism				0.481137	0.482996
None				0.00203549	0.00165843
Organismal Systems				0.00610607	0.00584279
Unclassified				0.145772	0.143269
Level 1	Level 2
Metabolism	Carbohydrate Metabolism			0.101301	0.102399
Metabolism	Amino Acid Metabolism			0.1185	0.1186
Metabolism	Energy Metabolism			0.0536612	0.0520013
Metabolism	Metabolism of Cofactors and Vitamins			0.0449453	0.041774
Metabolism	Nucleotide Metabolism			0.036741	0.0368973
Metabolism	Lipid Metabolism			0.0347686	0.0353514
Metabolism	Xenobiotics Biodegradation and Metabolism			0.02788	0.0323667
Metabolism	Glycan Biosynthesis and Metabolism			0.0202775	0.018829
Metabolism	Metabolism of Terpenoids and Polyketides			0.0182961	0.0185404
Metabolism	Enzyme Families			0.0180997	0.019396
Metabolism	Biosynthesis of Other Secondary Metabolites			0.00767842	0.00767202
Level 1	Level 2	level 3
Metabolism	Nucleotide Metabolism	ko00230	Purine metabolism	0.0215257	0.0216312
Metabolism	Nucleotide Metabolism	ko00240	Pyrimidine metabolism	0.0152154	0.0152661
Metabolism	Enzyme Families	BR:ko01002	Peptidases	0.0148549	0.015969
Metabolism	Amino Acid Metabolism	BR:ko01007	Amino acid related enzymes	0.0127615	0.0128375
Metabolism	Carbohydrate Metabolism	ko00010	Glycolysis / Gluconeogenesis	0.0121144	0.0123987
Metabolism	Carbohydrate Metabolism	ko00620	Pyruvate metabolism	0.0120786	0.0113881
Metabolism	Amino Acid Metabolism	ko00330	Arginine and proline metabolism	0.0119184	0.011966
Metabolism	Carbohydrate Metabolism	ko00520	Amino sugar and nucleotide sugar metabolism	0.0104907	0.0111565
Metabolism	Energy Metabolism	ko00680	Methane metabolism	0.010423	0.0103264
Metabolism	Energy Metabolism	ko00190	Oxidative phosphorylation	0.010291	0.0110364
Metabolism	Amino Acid Metabolism	ko00250	Alanine, aspartate and glutamate metabolism	0.00954302	0.00865726
Metabolism	Metabolism of Cofactors and Vitamins	ko00860	Porphyrin and chlorophyll metabolism	0.00950352	0.00820064
Metabolism	Energy Metabolism	ko00720	Carbon fixation pathways in prokaryotes	0.0094102	0.00917519
Metabolism	Carbohydrate Metabolism	ko00650	Butanoate metabolism	0.0093592	0.0095248
Metabolism	Amino Acid Metabolism	ko00260	Glycine, serine and threonine metabolism	0.00914192	0.00867741
Metabolism	Amino Acid Metabolism	ko00270	Cysteine and methionine metabolism	0.0086114	0.00811162
Metabolism	Carbohydrate Metabolism	ko00640	Propanoate metabolism	0.00806775	0.00840534
Metabolism	Carbohydrate Metabolism	ko00030	Pentose phosphate pathway	0.00787604	0.00805142
Metabolism	Amino Acid Metabolism	ko00290	Valine, leucine and isoleucine biosynthesis	0.00742857	0.00646807
Metabolism	Amino Acid Metabolism	ko00400	Phenylalanine, tyrosine and tryptophan biosynthesis	0.00739786	0.0062245
Metabolism	Energy Metabolism	ko00910	Nitrogen metabolism	0.00722555	0.00689295
Metabolism	Amino Acid Metabolism	ko00280	Valine, leucine and isoleucine degradation	0.00709773	0.00712571
Metabolism	Carbohydrate Metabolism	ko00051	Fructose and mannose metabolism	0.00682913	0.00647903
Metabolism	Carbohydrate Metabolism	ko00020	Citrate cycle (TCA cycle)	0.00681918	0.00647113
Metabolism	Carbohydrate Metabolism	ko00500	Starch and sucrose metabolism	0.00670654	0.00659062
Metabolism	Lipid Metabolism	BR:ko01004	Lipid biosynthesis proteins	0.00668879	0.00695481
Metabolism	Amino Acid Metabolism	ko00300	Lysine biosynthesis	0.00657687	0.00689085
Metabolism	Lipid Metabolism	ko00564	Glycerophospholipid metabolism	0.00656797	0.00543238
Metabolism	Carbohydrate Metabolism	ko00630	Glyoxylate and dicarboxylate metabolism	0.00644873	0.00641003
Metabolism	Glycan Biosynthesis and Metabolism	ko00550	Peptidoglycan biosynthesis	0.00619111	0.00681
Metabolism	Lipid Metabolism	ko00071	Fatty acid metabolism	0.00590359	0.0057765
Metabolism	Metabolism of Cofactors and Vitamins	ko00770	Pantothenate and CoA biosynthesis	0.0054413	0.00522737
Metabolism	Amino Acid Metabolism	ko00340	Histidine metabolism	0.005412	0.00565198
Metabolism	Metabolism of Cofactors and Vitamins	ko00670	One carbon pool by folate	0.00540221	0.00499942
Metabolism	Glycan Biosynthesis and Metabolism	BR:ko01005	Lipopolysaccharide biosynthesis proteins	0.00503812	0.00353655
Metabolism	Energy Metabolism	ko00710	Carbon fixation in photosynthetic organisms	0.00502866	0.00464618
Metabolism	Metabolism of Terpenoids and Polyketides	ko00900	Terpenoid backbone biosynthesis	0.00493051	0.00500884
Metabolism	Lipid Metabolism	ko00561	Glycerolipid metabolism	0.00487415	0.00474422
Metabolism	Metabolism of Cofactors and Vitamins	ko00790	Folate biosynthesis	0.00465007	0.00435624
Metabolism	Lipid Metabolism	ko00061	Fatty acid biosynthesis	0.00459411	0.0051924
Metabolism	Metabolism of Cofactors and Vitamins	ko00760	Nicotinate and nicotinamide metabolism	0.00458364	0.00381729
Metabolism	Metabolism of Cofactors and Vitamins	ko00730	Thiamine metabolism	0.00446053	0.00419333
Metabolism	Carbohydrate Metabolism	ko00052	Galactose metabolism	0.00444459	0.00504457
Metabolism	Carbohydrate Metabolism	ko00040	Pentose and glucuronate interconversions	0.00439447	0.00484051
Metabolism	Amino Acid Metabolism	ko00380	Tryptophan metabolism	0.00438895	0.00478857
Metabolism	Amino Acid Metabolism	ko00350	Tyrosine metabolism	0.00435715	0.00537909
Metabolism	Glycan Biosynthesis and Metabolism	BR:ko01003	Glycosyltransferases	0.00427502	0.00409974
Metabolism	Energy Metabolism	BR:ko00194	Photosynthesis proteins	0.00424225	0.00349408
Metabolism	Glycan Biosynthesis and Metabolism	ko00540	Lipopolysaccharide biosynthesis	0.0039096	0.00250664
Metabolism	Energy Metabolism	ko00195	Photosynthesis	0.00383883	0.00323561
Metabolism	Metabolism of Other Amino Acids	ko00480	Glutathione metabolism	0.00381523	0.00496431
Metabolism	Metabolism of Other Amino Acids	ko00410	beta-Alanine metabolism	0.00379752	0.00363912
Metabolism	Xenobiotics Biodegradation and Metabolism	ko00362	Benzoate degradation	0.0036608	0.00500346
Metabolism	Metabolism of Other Amino Acids	ko00450	Selenocompound metabolism	0.00365646	0.0038646
Metabolism	Metabolism of Cofactors and Vitamins	ko00130	Ubiquinone and other terpenoid-quinone biosynthesis	0.00350315	0.00395384
Metabolism	Amino Acid Metabolism	ko00310	Lysine degradation	0.00347908	0.00356438
Metabolism	Xenobiotics Biodegradation and Metabolism	ko00627	Aminobenzoate degradation	0.00330295	0.00381168
Metabolism	Metabolism of Terpenoids and Polyketides	BR:ko01006	Prenyltransferases	0.00328374	0.0033604
Metabolism	Enzyme Families	BR:ko01001	Protein kinases	0.00324421	0.00342612
Metabolism	Energy Metabolism	ko00920	Sulfur metabolism	0.00297255	0.00311863
Metabolism	Carbohydrate Metabolism	ko00660	C5-Branched dibasic acid metabolism	0.00293213	0.00251814
Metabolism	Biosynthesis of Other Secondary Metabolites	ko00521	Streptomycin biosynthesis	0.00279501	0.00256334
Metabolism	Metabolism of Terpenoids and Polyketides	ko00281	Geraniol degradation	0.00276498	0.00257887
Metabolism	Xenobiotics Biodegradation and Metabolism	ko00983	Drug metabolism - other enzymes	0.0027306	0.00250646
Metabolism	Metabolism of Terpenoids and Polyketides	ko00903	Limonene and pinene degradation	0.00271924	0.00297417
Metabolism	Metabolism of Cofactors and Vitamins	ko00740	Riboflavin metabolism	0.00270535	0.0027113
Metabolism	Amino Acid Metabolism	ko00360	Phenylalanine metabolism	0.00264927	0.00290904
Metabolism	Xenobiotics Biodegradation and Metabolism	ko00625	Chloroalkane and chloroalkene degradation	0.00256244	0.00289687
Metabolism	Lipid Metabolism	ko01040	Biosynthesis of unsaturated fatty acids	0.00255125	0.00262991
Metabolism	Xenobiotics Biodegradation and Metabolism	ko00626	Naphthalene degradation	0.00247182	0.00271161
Metabolism	Xenobiotics Biodegradation and Metabolism	ko00930	Caprolactam degradation	0.00190349	0.00193448
Metabolism	Metabolism of Other Amino Acids	ko00460	Cyanoamino acid metabolism	0.00186863	0.00208455
Metabolism	Carbohydrate Metabolism	ko00562	Inositol phosphate metabolism	0.00181601	0.0018697
Metabolism	Metabolism of Other Amino Acids	ko00430	Taurine and hypotaurine metabolism	0.00167366	0.00152859
Metabolism	Metabolism of Cofactors and Vitamins	ko00750	Vitamin B6 metabolism	0.00163601	0.00157496
Metabolism	Xenobiotics Biodegradation and Metabolism	ko00982	Drug metabolism - cytochrome P450	0.0015344	0.00188402
Metabolism	Xenobiotics Biodegradation and Metabolism	ko00980	Metabolism of xenobiotics by cytochrome P450	0.00149531	0.00178078
Metabolism	Metabolism of Terpenoids and Polyketides	ko00523	Polyketide sugar unit biosynthesis	0.00139942	0.00103767
Metabolism	Xenobiotics Biodegradation and Metabolism	ko00623	Toluene degradation	0.00131387	0.00163246
Metabolism	Biosynthesis of Other Secondary Metabolites	ko00960	Tropane, piperidine and pyridine alkaloid biosynthesis	0.00126958	0.00110622
Metabolism	Metabolism of Cofactors and Vitamins	ko00780	Biotin metabolism	0.00124575	0.001033
Metabolism	Biosynthesis of Other Secondary Metabolites	ko00401	Novobiocin biosynthesis	0.00120859	0.00104701
Metabolism	Metabolism of Other Amino Acids	ko00471	D-Glutamine and D-glutamate metabolism	0.00120767	0.00125022
Metabolism	Metabolism of Terpenoids and Polyketides	ko00253	Tetracycline biosynthesis	0.00116986	0.00148652
Metabolism	Lipid Metabolism	ko00072	Synthesis and degradation of ketone bodies	0.00114764	0.00148495
Metabolism	Xenobiotics Biodegradation and Metabolism	ko00624	Polycyclic aromatic hydrocarbon degradation	0.00114398	0.00160629
Metabolism	Xenobiotics Biodegradation and Metabolism	ko00363	Bisphenol degradation	0.00100038	0.00103843
Metabolism	Metabolism of Other Amino Acids	ko00473	D-Alanine metabolism	0.000983751	0.00121386
Metabolism	Metabolism of Cofactors and Vitamins	ko00830	Retinol metabolism	0.000960562	0.000931417
Metabolism	Carbohydrate Metabolism	ko00053	Ascorbate and aldarate metabolism	0.000923887	0.00124991
Metabolism	Metabolism of Cofactors and Vitamins	ko00785	Lipoic acid metabolism	0.000853153	0.000775246
Metabolism	Xenobiotics Biodegradation and Metabolism	ko00621	Dioxin degradation	0.000792242	0.000815467
Metabolism	Xenobiotics Biodegradation and Metabolism	ko00643	Styrene degradation	0.000752869	0.000840067
Metabolism	Xenobiotics Biodegradation and Metabolism	ko00633	Nitrotoluene degradation	0.000700655	0.000541999
Metabolism	Metabolism of Other Amino Acids	ko00440	Phosphonate and phosphinate metabolism	0.000669776	0.000710246
Metabolism	Xenobiotics Biodegradation and Metabolism	ko00622	Xylene degradation	0.000652747	0.000655076
Metabolism	Biosynthesis of Other Secondary Metabolites	ko00940	Phenylpropanoid biosynthesis	0.000649084	0.000802494
Metabolism	Lipid Metabolism	ko00590	Arachidonic acid metabolism	0.000638536	0.000729413
Metabolism	Xenobiotics Biodegradation and Metabolism	ko00642	Ethylbenzene degradation	0.000609389	0.000929756
Metabolism	Xenobiotics Biodegradation and Metabolism	ko00791	Atrazine degradation	0.000599969	0.000493159
Metabolism	Metabolism of Terpenoids and Polyketides	ko01051	Biosynthesis of ansamycins	0.000590146	0.000510352
Metabolism	Xenobiotics Biodegradation and Metabolism	ko00361	Chlorocyclohexane and chlorobenzene degradation	0.000510032	0.000855643
Metabolism	Metabolism of Terpenoids and Polyketides	ko01055	Biosynthesis of vancomycin group antibiotics	0.000454274	0.000320827
Metabolism	Lipid Metabolism	ko00591	Linoleic acid metabolism	0.000437366	0.000592006
Metabolism	Biosynthesis of Other Secondary Metabolites	ko00524	Butirosin and neomycin biosynthesis	0.000416391	0.000547745
Metabolism	Biosynthesis of Other Secondary Metabolites	ko00950	Isoquinoline alkaloid biosynthesis	0.000392075	0.000416352
Metabolism	Metabolism of Terpenoids and Polyketides	ko01053	Biosynthesis of siderophore group nonribosomal peptides	0.000371986	0.000587113
Metabolism	Metabolism of Terpenoids and Polyketides	ko00908	Zeatin biosynthesis	0.000360352	0.000372271
Metabolism	Lipid Metabolism	ko00592	alpha-Linolenic acid metabolism	0.000340746	0.000310368
Metabolism	Glycan Biosynthesis and Metabolism	ko00511	Other glycan degradation	0.000331929	0.000874138
Metabolism	Lipid Metabolism	ko00600	Sphingolipid metabolism	0.00032114	0.000809003
Metabolism	Biosynthesis of Other Secondary Metabolites	ko00311	Penicillin and cephalosporin biosynthesis	0.000320576	0.000515693
Metabolism	Metabolism of Terpenoids and Polyketides	ko00906	Carotenoid biosynthesis	0.000245052	0.000276835
Metabolism	Biosynthesis of Other Secondary Metabolites	ko00312	beta-Lactam resistance	0.000238611	0.000320647
Metabolism	Energy Metabolism	ko00196	Photosynthesis - antenna proteins	0.00022915	7.59086e-05
Metabolism	Lipid Metabolism	ko00565	Ether lipid metabolism	0.000186597	0.000127352
Metabolism	Glycan Biosynthesis and Metabolism	ko00531	Glycosaminoglycan degradation	0.000177338	0.000229162
Metabolism	Lipid Metabolism	ko00120	Primary bile acid biosynthesis	0.000168964	0.000195001
Metabolism	Glycan Biosynthesis and Metabolism	ko00510	N-Glycan biosynthesis	0.00016836	0.000229701
Metabolism	Lipid Metabolism	ko00100	Steroid biosynthesis	0.000162603	5.90749e-05
Metabolism	Biosynthesis of Other Secondary Metabolites	ko00945	Stilbenoid, diarylheptanoid and gingerol biosynthesis	0.00015431	0.000140191
Metabolism	Glycan Biosynthesis and Metabolism	ko00603	Glycosphingolipid biosynthesis - globo series	0.000146017	0.000405534
Metabolism	Xenobiotics Biodegradation and Metabolism	ko00364	Fluorobenzoate degradation	0.000134463	0.000422368
Metabolism	Biosynthesis of Other Secondary Metabolites	ko00944	Flavone and flavonol biosynthesis	0.00013249	6.04665e-05
Metabolism	Lipid Metabolism	ko00121	Secondary bile acid biosynthesis	0.000102739	0.000135477
Metabolism	Biosynthesis of Other Secondary Metabolites	ko00941	Flavonoid biosynthesis	8.27307e-05	0.000107376
Metabolism	Lipid Metabolism	ko00140	Steroid hormone biosynthesis	8.22879e-05	0.000178212
Metabolism	Glycan Biosynthesis and Metabolism	ko00604	Glycosphingolipid biosynthesis - ganglio series	3.92518e-05	0.000134983
Metabolism	Metabolism of Other Amino Acids	ko00472	D-Arginine and D-ornithine metabolism	3.28507e-05	6.43719e-05
Metabolism	Xenobiotics Biodegradation and Metabolism	ko00351	1,1,1-Trichloro-2,2-bis(4-chlorophenyl)ethane (DDT) degradation	7.64907e-06	6.64368e-06
Metabolism	Biosynthesis of Other Secondary Metabolites	ko00965	Betalain biosynthesis	6.28029e-06	1.58461e-05
Metabolism	Biosynthesis of Other Secondary Metabolites	ko00232	Caffeine metabolism	5.55564e-06	1.69683e-05
Metabolism	Biosynthesis of Other Secondary Metabolites	ko00901	Indole alkaloid biosynthesis	5.15306e-06	7.18236e-06
Metabolism	Metabolism of Terpenoids and Polyketides	ko01057	Biosynthesis of type II polyketide products	5.15306e-06	2.31631e-05
Metabolism	Biosynthesis of Other Secondary Metabolites	ko00331	Clavulanic acid biosynthesis	1.00646e-06	3.41162e-06
Metabolism	Biosynthesis of Other Secondary Metabolites	ko00943	Isoflavonoid biosynthesis	9.66198e-07	1.07735e-06
Metabolism	Metabolism of Terpenoids and Polyketides	ko01056	Biosynthesis of type II polyketide backbone	7.64907e-07	1.88537e-06
Metabolism	Enzyme Families	BR:ko00199	Cytochrome P450	5.23357e-07	8.52905e-07
Metabolism	Glycan Biosynthesis and Metabolism	ko00513	Various types of N-glycan biosynthesis	4.42841e-07	1.34669e-07
Metabolism	Metabolism of Terpenoids and Polyketides	ko00522	Biosynthesis of 12-, 14- and 16-membered macrolides	4.42841e-07	1.21202e-06
Metabolism	Glycan Biosynthesis and Metabolism	ko00601	Glycosphingolipid biosynthesis - lacto and neolacto series	2.41549e-07	2.37916e-06
Metabolism	Metabolism of Terpenoids and Polyketides	ko00909	Sesquiterpenoid biosynthesis	2.01291e-07	2.24449e-07
Metabolism	Lipid Metabolism	ko00062	Fatty acid elongation in mitochondria	1.20775e-07	3.14228e-07
Metabolism	Glycan Biosynthesis and Metabolism	ko00532	Glycosaminoglycan biosynthesis - chondroitin sulfate	8.05165e-08	0
Metabolism	Glycan Biosynthesis and Metabolism	ko00563	Glycosylphosphatidylinositol(GPI)-anchor biosynthesis	0	4.48897e-08

## Sheet: Supplementary Table S6
Table S6 Spearman's correlations coefficient (r) and p-value (p) for significant correlations between flavor compounds and the relative abundance of the bacteria (>2%)
		E1	E2	E3	E4	A	E6	E7	E8	E9	E10	E11	E12	E13	E14	E15	E16	L1	L2	L3	L4	L5	L6	L7	L8	L9	L10	L11	A1	A2	A3	A4	A5	A6	A7	A8	A9	A10	A11	A12	A13	A14	A15	A16	A17	A18	K1	K2	K3
g__Halanaerobium	r	0.962	-0.0870388	0.502079	0.316847	0.502079	0.602495	-0.456435	0.547723	-0.3	0.136931	-0.547723	-0.547723	-0.0847579	0.45	0.108916	0.326749	0.372935	-0.25104	0.0912871	0.0396059	-0.233333	0.418414	0.136931	0.547723	0.118818	-0.365148	0.695	0.433333	0.547723	0.547723	0.524901	0.386158	0.419921	-0.633694	-0.273861	-0.273861	-0.633694	-0.136931	0.524901	-0.159752	0.273861	0.116667	0.136931	0.15	0.410792	-0.633694	0.593366	0.0990148
	p	3.28586e-05	0.823802	0.168415	0.406115	0.168415	0.0859672	0.216838	0.12687	0.432845	0.725369	0.12687	0.12687	0.828363	0.224216	0.780299	0.390767	0.322899	0.514689	0.815318	0.919421	0.545699	0.262381	0.725369	0.12687	0.760776	0.333899	0.0376883	0.243952	0.12687	0.12687	0.146784	0.304641	0.260488	0.0668818	0.475797	0.475797	0.0668818	0.725369	0.146784	0.681397	0.475797	0.765008	0.725369	0.700094	0.272071	0.0668818	0.0921203	0.79993
g__Lactobacillus-related genera	r	-0.644357	-0.00870388	-0.38797	-0.0396059	-0.38797	0.109545	0.0456435	0.136931	0.3	0.547723	0.273861	0.273861	0.457693	-0.6	0.366355	-0.0693103	-0.593306	-0.0228218	-0.593366	0.0396059	0.0333333	-0.585779	0.547723	-0.25104	-0.0990148	-0.0456435	-0.203419	0	0.136931	0.136931	-0.433614	-0.544581	-0.547723	0.207931	0.547723	0.547723	0.207931	0	-0.433614	-0.182574	0.479257	-0.133333	-0.547723	-0.116667	-0.410792	0.207931	-0.0228218	0.138621
	p	0.061033	0.98227	0.30218	0.919421	0.30218	0.779057	0.907177	0.725369	0.432845	0.12687	0.475797	0.475797	0.215412	0.0876228	0.332183	0.859366	0.092162	0.953528	0.0921203	0.919421	0.932157	0.0974339	0.12687	0.514689	0.79993	0.907177	0.599623	1	0.725369	0.725369	0.243613	0.12951	0.12687	0.591373	0.12687	0.12687	0.591373	1	0.243613	0.63824	0.191767	0.732368	0.12687	0.765008	0.272071	0.591373	0.953528	0.722087
g__Halomonas	r	0.795	-0.182782	0.479257	-0.00990148	0.479257	0.182574	-0.159752	0	-0.283333	-0.228218	-0.410792	-0.410792	-0.42379	0.533333	-0.247537	0.188128	0.525499	-0.182574	0.502079	-0.168325	-0.0833333	0.460255	-0.228218	0.273861	-0.0297044	-0.0456435	0.457693	0.25	0	0	0.547723	0.504975	0.529465	-0.475271	-0.273861	-0.273861	-0.475271	-0.136931	0.547723	-0.0228218	-0.182574	0.266667	0.410792	0.2	0.547723	-0.475271	0.114109	-0.227734
	p	0.0104445	0.637852	0.191767	0.979831	0.191767	0.63824	0.681397	1	0.46003	0.554788	0.272071	0.272071	0.255659	0.139227	0.520767	0.627873	0.14624	0.63824	0.168415	0.665085	0.831214	0.212522	0.554788	0.475797	0.939531	0.907177	0.215412	0.51649	1	1	0.12687	0.165574	0.142665	0.196023	0.475797	0.475797	0.196023	0.725369	0.12687	0.953528	0.63824	0.487922	0.272071	0.605901	0.12687	0.196023	0.770047	0.55565
g__Marinobacter	r	0.812	-0.11315	0.707	-0.138621	0.707	0.310376	-0.365148	-0.136931	-0.266667	-0.319505	-0.547723	-0.547723	-0.355983	0.65	-0.227734	-0.00990148	0.559402	-0.159752	0.296683	-0.217832	-0.0833333	0.736	-0.319505	0.0684653	-0.118818	-0.25104	0.474644	0.383333	-0.136931	-0.136931	0.73	0.237635	0.694	-0.564384	-0.273861	-0.273861	-0.564384	0	0.73	-0.0456435	-0.296683	0.4	0.273861	0.233333	0.547723	-0.564384	0.25104	-0.277241
	p	0.0078893	0.771937	0.0330131	0.722087	0.0330131	0.416291	0.333899	0.725369	0.487922	0.401969	0.12687	0.12687	0.34708	0.0580731	0.55565	0.979831	0.117338	0.681397	0.438198	0.57341	0.831214	0.0236554	0.401969	0.861067	0.760776	0.514689	0.196696	0.308495	0.725369	0.725369	0.0254636	0.5381	0.038173	0.113407	0.475797	0.475797	0.113407	1	0.0254636	0.907177	0.438198	0.286105	0.475797	0.545699	0.12687	0.113407	0.514689	0.470145
g__Weissella	r	-0.451887	0.591864	0.342327	-0.386158	0.342327	0.0365148	0.182574	-0.547723	0.566667	-0.25104	0.547723	0.547723	0.559402	-0.133333	-0.504975	-0.396059	-0.135613	0.136931	-0.433614	-0.148522	0.616667	-0.0251048	-0.25104	-0.547723	-0.207931	0.0228218	-0.271225	-0.166667	-0.547723	-0.547723	0.273861	-0.653497	0.310376	0.544581	0.136931	0.136931	0.544581	-0.273861	0.273861	0.0684653	-0.365148	0.466667	-0.136931	0.533333	0	0.544581	-0.0228218	-0.207931
	p	0.222039	0.0931578	0.367181	0.304641	0.367181	0.925695	0.63824	0.12687	0.111633	0.514689	0.12687	0.12687	0.117338	0.732368	0.165574	0.291321	0.727931	0.725369	0.243613	0.70294	0.0769288	0.948884	0.514689	0.12687	0.591373	0.953528	0.480225	0.668231	0.12687	0.12687	0.475797	0.0562851	0.416291	0.12951	0.725369	0.725369	0.12951	0.475797	0.475797	0.861067	0.333899	0.205386	0.725369	0.139227	1	0.12951	0.953528	0.591373
g__Arcobacter	r	0.393309	-0.504825	-0.319505	0.297044	-0.319505	0	-0.0912871	0.410792	-0.433333	0.273861	-0.547723	-0.547723	-0.474644	0.266667	0.376256	0.485172	0.288177	-0.159752	0.63901	0.0594089	-0.333333	-0.0167365	0.273861	0.524901	0.158424	0.0912871	0.42379	0.3	0.410792	0.410792	-0.296683	0.782	-0.310376	-0.564384	0	0	-0.564384	0.136931	-0.296683	-0.0456435	0.342327	-0.233333	0.273861	-0.316667	-0.136931	-0.564384	0.0456435	0.0792118
	p	0.29499	0.165721	0.401969	0.437614	0.401969	1	0.815318	0.272071	0.243952	0.475797	0.12687	0.12687	0.196696	0.487922	0.318262	0.185549	0.452056	0.681397	0.0639241	0.879329	0.380713	0.965913	0.475797	0.146784	0.683936	0.815318	0.255659	0.432845	0.272071	0.272071	0.438198	0.0127322	0.416291	0.113407	1	1	0.113407	0.725369	0.438198	0.907177	0.367181	0.545699	0.475797	0.406397	0.725369	0.113407	0.907177	0.839472
g__Vibrio	r	-0.19247	0.182782	0.0228218	-0.376256	0.0228218	-0.310376	0.593366	-0.547723	0.2	-0.365148	0.273861	0.273861	-0.0678064	0.316667	-0.574286	-0.0297044	0.440741	-0.0684653	0.73	-0.33665	0.633333	-0.0669462	-0.365148	-0.182574	-0.217832	0.63901	0.10171	0.0333333	-0.547723	-0.547723	-0.0228218	0.40596	0.0365148	0.158424	0	0	0.158424	-0.273861	-0.0228218	0.0684653	-0.456435	0.35	0.410792	0.35	-0.136931	0.158424	-0.25104	-0.475271
	p	0.619806	0.637852	0.953528	0.318262	0.953528	0.416291	0.0921203	0.12687	0.605901	0.333899	0.475797	0.475797	0.862394	0.406397	0.105832	0.939531	0.235069	0.861067	0.0254636	0.375695	0.0670858	0.864127	0.333899	0.63824	0.57341	0.0639241	0.794577	0.932157	0.12687	0.12687	0.953528	0.278308	0.925695	0.683936	1	1	0.683936	0.475797	0.953528	0.861067	0.216838	0.35582	0.272071	0.35582	0.725369	0.683936	0.514689	0.196023
g__Pseudomonas	r	-0.451887	-0.130558	-0.502079	-0.237635	-0.502079	-0.749	0.296683	-0.547723	0.133333	-0.365148	0.136931	0.136931	-0.42379	-0.0833333	0.0792118	-0.0297044	-0.0678064	0.159752	0.502079	-0.118818	0.05	0.0585779	-0.365148	-0.182574	-0.0396059	0.319505	-0.525499	-0.433333	-0.547723	-0.547723	-0.524901	0.227734	-0.346891	0.227734	0	0	0.227734	0.547723	-0.524901	0.25104	-0.456435	-0.216667	0.410792	-0.233333	-0.410792	0.227734	-0.593366	-0.257438
	p	0.222039	0.737778	0.168415	0.5381	0.168415	0.0203173	0.438198	0.12687	0.732368	0.333899	0.725369	0.725369	0.255659	0.831214	0.839472	0.939531	0.862394	0.681397	0.168415	0.760776	0.898353	0.881007	0.333899	0.63824	0.919421	0.401969	0.14624	0.243952	0.12687	0.12687	0.146784	0.55565	0.360402	0.55565	1	1	0.55565	0.12687	0.146784	0.514689	0.216838	0.575515	0.272071	0.545699	0.272071	0.55565	0.0921203	0.503659
g__Flavobacterium	r	-0.502096	0.0348155	-0.502079	0.0594089	-0.502079	-0.822	0.0912871	-0.547723	-0.05	-0.479257	0	0	-0.406838	0.1	-0.0990148	0.00990148	0.10171	0.593366	0.479257	0.297044	0.0333333	0.158997	-0.479257	-0.0912871	0.33665	0.114109	-0.64416	-0.516667	-0.547723	-0.547723	-0.524901	0.247537	-0.109545	0.455468	-0.136931	-0.136931	0.455468	0.410792	-0.524901	0.63901	-0.547723	-0.116667	0.547723	-0.216667	-0.410792	0.455468	-0.593366	0.138621
	p	0.168397	0.929146	0.168415	0.879329	0.168415	0.00660266	0.815318	0.12687	0.898353	0.191767	1	1	0.27717	0.797972	0.79993	0.979831	0.794577	0.0921203	0.191767	0.437614	0.932157	0.68284	0.191767	0.815318	0.375695	0.770047	0.0611379	0.15439	0.12687	0.12687	0.146784	0.520767	0.779057	0.217938	0.725369	0.725369	0.217938	0.272071	0.146784	0.0639241	0.12687	0.765008	0.12687	0.575515	0.272071	0.217938	0.0921203	0.722087
g__Methylobacterium	r	-0.753	-0.121854	-0.502079	-0.227734	-0.502079	-0.602495	0.0228218	-0.547723	0.183333	-0.136931	0.136931	0.136931	-0.186467	-0.366667	0.217832	-0.217832	-0.406838	0.342327	-0.114109	0.0495074	-0.0833333	-0.0585779	-0.136931	-0.456435	-0.00990148	-0.0228218	-.746*	-0.433333	-0.547723	-0.547723	-0.524901	-0.366355	-0.346891	0.376256	0.273861	0.273861	0.376256	0.547723	-0.524901	0.273861	-0.273861	-0.166667	0	-0.3	-0.410792	0.376256	-0.593366	-0.0297044
	p	0.019142	0.754812	0.168415	0.55565	0.168415	0.0859672	0.953528	0.12687	0.63682	0.725369	0.725369	0.725369	0.630967	0.33174	0.57341	0.57341	0.27717	0.367181	0.770047	0.89935	0.831214	0.881007	0.725369	0.216838	0.979831	0.953528	0.0210263	0.243952	0.12687	0.12687	0.146784	0.332183	0.360402	0.318262	0.475797	0.475797	0.318262	0.12687	0.146784	0.475797	0.475797	0.668231	1	0.432845	0.272071	0.318262	0.0921203	0.939531
For interpretation of the code, the reader is referred to Supplementary Table S3.
[truncated: 29 more columns]
